# Supplementary material for: Motivations to reciprocate cooperation and punish defection are calibrated by estimates of how easily others can switch partners
Source: PLoS One. 2022 Apr 19;17(4):e0267153. doi: 10.1371/journal.pone.0267153 (PMC9017931; doi:10.1371/journal.pone.0267153)
Supplement: S2 Appendix — (XLSX) [file pone.0267153.s002.xlsx]

## Sheet: Data
US1Japan0	Defectionbytheresponder_Reversecoded	Trusterfirst1later0	Punished	HighChoice1Low0	Trust0-100	Punish0-50	Cooperation0-100	PartnerSwitch	RMothers_mean	RMothers1	RMothers2	RMothers3	RMothers4	RMothers5	RMothers6	RMothers7	RMothers8	RMothers9	RMothers10	RMothers11	RMothers12	RMself_mean	RMself1	RMself2	RMself3	RMself4	RMself5	RMself6	RMself7	RMself8	RMself9	RMself10	RMself11	RMself12
1	1	1	0	1	40	30	50	0	3.41667	5	5	4	2	3	5	2	4	2	4	2	3	3.5	2	5	5	3	2	4	3	5	3	5	3	2
1	1	1	1	1	10	0	20	0	3.58333	4	4	4	4	4	4	2	5	1	4	3	4	4.16667	4	4	5	4	3	5	5	4	4	4	4	4
1	1	0	0	0	100	0	50		4.91667	5	5	5	5	5	5	5	5	4	5	5	5	5.08333	5	6	5	5	5	5	5	5	5	5	5	5
1	1	1	0	0	40	0	50		3.08333	3	3	3	3	4	3	3	3	3	3	3	3	2.91667	2	3	3	3	4	3	2	2	4	3	3	3
1	0	1	0	0	100	50	50		4.33333	4	4	5	4	4	4	5	4	3	5	5	5	4.33333	4	4	5	5	5	4	5	4	3	5	4	4
1	0	0	1	0	0	0	40		4.91667	5	5	5	5	5	5	5	5	4	5	5	5	5	5	5	5	5	5	5	5	5	4	5	6	5
1	0	1	0	1	20	0	30	0	3.58333	4	4	4	3	3	3	3	4	3	5	4	3	4	5	5	5	3	5	3	5	5	2	5	2	3
1	1	1	1	1	70	30	30	0	3.5	4	4	4	3	3	4	3	5	2	4	3	3	3.58333	4	4	4	4	3	4	4	4	3	4	2	3
1	0	1	0	0	50	0	20		4.58333	5	3	6	5	4	5	5	4	3	5	5	5	4.66667	5	4	5	4	4	5	5	4	3	6	5	6
1	0	1	1	0	50	10	10		3.58333	2	3	4	2	4	4	4	2	4	4	5	5	3.66667	2	3	4	2	4	4	4	2	4	4	6	5
1	1	0	0	0	100	0	30		5.08333	5	5	6	5	5	5	5	5	5	5	5	5	5.08333	5	5	6	5	5	5	5	5	5	5	5	5
1	0	0	1	0	0	0	40		3.66667	4	4	5	3	3	4	4	3	4	3	3	4	3.58333	4	3	5	3	3	4	3	3	4	4	3	4
1	0	1	0	0	20	0	20		3	3	3	3	3	3	3	3	3	3	3	3	3	3.5	3	4	4	3	4	3	3	3	3	4	4	4
1	0	1	0	1	50	0	30	0	4.25	5	6	5	5	5	5	3	5	2	6	2	2	4.08333	5	6	5	5	5	1	5	6	2	5	1	3
1	1	0	1	0	50	20	40		3.16667	3	3	4	3	3	3	4	3	3	3	3	3	3.08333	3	2	5	3	3	2	4	3	3	3	3	3
1	0	1	1	0	50	0	30		4.25	6	6	6	2	4	4	1	6	2	6	5	3	5	6	5	6	6	6	1	3	6	6	6	5	4
1	0	0	0	0	100	0	50		4.5	5	4	5	5	4	4	4	4	4	5	5	5	4.66667	5	3	5	5	2	6	4	3	6	5	6	6
1	0	1	0	1	80	10	100	0	3.66667	5	4	5	2	3	4	3	5	4	4	2	3	3.75	5	4	5	3	2	4	2	5	5	5	2	3
1	1	1	0	0	100	0	50		4.5	4	4	5	4	3	5	5	5	3	6	5	5	4.5	5	4	6	5	6	4	4	4	2	4	5	5
1	0	0	0	0	100	50	70		3.58333	4	4	5	4	6	2	3	3	2	5	3	2	2.83333	1	1	5	1	2	3	2	1	3	5	5	5
1	1	0	0	1	50	0	20	0	4.66667	5	4	5	4	5	5	4	5	4	5	5	5	4.5	4	4	5	5	2	5	5	4	5	5	5	5
1	1	0	1	0	20	40	40		3.5	5	4	5	1	2	4	3	5	2	6	2	3	3.66667	4	5	5	3	3	5	3	5	2	4	3	2
1	0	1	0	0	100	50	0		3.91667	4	4	5	5	3	3	3	4	3	5	4	4	4.08333	4	3	5	4	3	4	4	3	4	5	5	5
1	0	0	1	1	30	0	30	0	3.66667	4	1	4	4	1	4	5	4	3	5	5	4	4.33333	5	4	5	2	4	4	6	5	5	5	3	4
1	0	0	1	0	70	50	40		4.33333	5	4	5	2	5	5	5	5	4	5	4	3	3.91667	5	5	5	4	4	2	5	4	2	4	4	3
1	0	0	0	1	20	20	10	0	3.25	5	6	5	1	2	5	1	5	1	5	1	2	3.66667	5	6	5	1	2	6	2	6	2	6	2	1
1	1	1	0	1	30	20	60	0	3.5	3	4	4	4	3	4	3	4	3	4	3	3	3.58333	5	4	5	2	2	5	4	3	3	4	3	3
1	0	0	0	1	0	30	60	0	3.83333	4	4	4	4	4	4	3	4	3	4	4	4	3.83333	5	6	4	4	4	3	3	4	3	4	3	3
1	0	1	0	0	50	0	50		3.91667	4	4	6	3	3	4	4	4	4	3	4	4	4.08333	5	3	6	3	3	4	4	4	4	4	5	4
1	0	1	0	0	20	20	40		3.41667	4	4	5	1	3	5	3	5	3	4	2	2	3.75	4	4	5	3	3	4	3	5	3	5	3	3
1	0	1	0	1	0	0	0	0	4.5	4	4	5	5	4	4	5	4	4	5	5	5	4.58333	5	4	5	5	5	2	5	5	4	5	5	5
1	1	1	0	0	70	0	50		5.25	6	5	6	5	4	5	6	4	5	5	6	6	5.33333	5	4	6	5	4	5	6	5	6	6	6	6
1	1	1	0	0	30	0	50		3	3	2	2	1	2	4	3	4	4	4	3	4	3.25	3	1	6	1	1	5	4	1	3	3	6	5
1	0	1	1	0	30	0	30		4.08333	5	4	4	2	5	3	5	5	3	4	4	5	4.58333	5	6	5	5	6	4	1	5	4	4	5	5
1	0	0	0	1	100	50	60	1	4.91667	5	5	5	5	5	5	5	5	5	5	4	5	4.41667	4	3	5	4	3	5	5	4	5	5	5	5
1	0	1	1	1	100	0	20	1	4.58333	5	5	4	5	4	4	5	5	3	6	4	5	4.33333	5	4	5	5	5	3	5	4	2	5	4	5
1	0	1	0	1	30	40	40	0	3.5	4	5	4	2	3	5	2	6	2	6	2	1	3.66667	5	6	5	1	2	6	2	6	2	6	2	1
1	0	1	1	0	100	0	10		4.5	5	4	5	5	4	5	5	4	4	5	4	4	4	2	3	5	2	4	5	5	2	5	5	5	5
1	1	1	0	1	100	0	50	0	4.08333	5	5	4	5	5	2	5	5	2	4	3	4	4.41667	5	5	5	5	5	3	5	4	3	4	4	5
1	0	0	0	1	100	50	50	1	6	6	6	6	6	6	6	6	6	6	6	6	6	6	6	6	6	6	6	6	6	6	6	6	6	6
1	1	0	0	0	100	0	50		4.58333	4	6	3	5	5	4	4	5	3	6	5	5	3.25	3	1	4	2	1	4	5	1	3	5	5	5
1	1	0	1	0	50	0	40		3.91667	5	5	4	4	4	3	4	5	3	4	3	3	3.83333	5	5	4	4	4	2	4	4	2	4	4	4
1	1	0	0	0	50	0	40		3.58333	4	3	4	2	4	4	3	3	4	4	4	4	3.58333	4	2	4	3	2	4	4	4	3	5	3	5
1	1	0	0	0	100	0	30		4.5	5	4	4	5	4	4	5	4	4	4	6	5	4.91667	4	5	5	5	6	4	5	5	5	5	5	5
1	0	0	0	0	70	0	50		3.91667	5	4	4	4	4	4	5	4	2	5	2	4	4.41667	5	4	5	4	4	5	4	5	4	5	4	4
1	1	1	0	0	40	40	80		3.41667	6	5	4	3	2	4	2	4	3	4	2	2	3.83333	6	4	4	3	2	5	3	5	3	5	3	3
1	0	0	0	1	0	0	10	0	3	3	3	3	3	2	4	3	3	2	4	3	3	3.08333	3	2	4	2	2	5	3	2	3	5	3	3
1	1	1	0	1	100	0	50	1	5.16667	5	4	6	6	5	5	5	5	3	6	6	6	5.58333	6	4	6	6	6	6	6	6	3	6	6	6
1	0	1	0	1	100	10	50	1	5.08333	5	6	6	6	6	4	5	5	4	4	5	5	2.83333	1	1	5	1	1	3	6	1	2	5	4	4
1	0	0	0	1	100	0	0	1	4.41667	5	3	5	5	3	4	5	4	4	5	5	5	5	5	5	6	5	5	5	5	5	4	5	5	5
1	1	1	0	1	60	0	40	0	4.41667	4	5	5	5	5	3	5	5	3	5	4	4	2.75	3	3	4	3	3	2	3	2	2	2	3	3
1	0	1	0	1	40	30	40	0	3.5	2	3	2	4	4	4	4	2	4	4	4	5	3.66667	3	4	5	3	4	4	4	4	2	4	4	3
1	0	0	0	1	20	30	70	1	3.33333	5	4	4	2	3	5	3	5	2	4	2	1	3.25	4	4	3	1	3	4	2	5	3	4	4	2
1	1	1	0	1	50	0	70	0	3.91667	4	4	5	3	4	3	4	4	3	5	4	4	3.91667	4	3	4	4	4	4	4	4	3	5	4	4
1	1	1	0	1	50	0	60	0	4.58333	5	6	4	4	3	4	5	3	5	5	6	5	4.91667	5	6	6	5	4	3	6	6	2	6	4	6
1	1	0	0	0	100	0	100		3.41667	2	3	4	4	4	4	3	4	4	2	3	4	3.41667	3	4	3	4	3	4	3	2	4	4	4	3
1	0	1	0	0	80	50	50		4.41667	5	5	6	4	5	4	2	5	4	4	5	4	4.66667	4	6	6	4	6	4	4	4	5	4	4	5
1	0	0	0	0	40	40	70		3.58333	6	5	6	2	1	5	1	6	2	6	2	1	3.25	5	6	5	1	2	5	1	5	1	5	1	2
1	1	1	1	1	60	0	30	1	3.83333	4	4	5	5	5	2	4	4	3	4	3	3	2.08333	2	2	4	1	2	1	6	1	2	1	2	1
1	1	1	0	0	50	0	50		4.66667	5	3	5	5	3	5	5	5	5	5	5	5	2.75	1	1	5	1	1	3	5	1	3	5	3	4
1	1	0	0	1	50	0	40	0	5.08333	5	4	6	5	5	5	5	5	5	5	6	5	5.08333	5	4	6	5	5	6	5	5	5	5	5	5
1	0	1	1	1	20	0	30	1	3.91667	6	6	6	1	1	1	1	6	1	6	6	6	5.58333	6	6	6	6	6	6	6	6	6	6	1	6
1	1	0	0	0	100	0	50		3.91667	4	5	6	3	3	3	2	3	4	6	3	5	2.91667	4	4	5	4	1	1	4	4	2	2	1	3
1	0	0	0	0	70	50	60		4.33333	4	3	5	3	4	4	5	4	5	5	5	5	4.58333	4	4	5	4	4	6	4	4	5	5	5	5
1	0	0	1	0	100	50	30		4.16667	5	4	4	5	5	4	4	4	4	5	3	3	4.75	5	4	5	5	4	5	5	5	4	5	5	5
1	1	0	1	1	30	0	30	1	3.58333	5	3	6	1	2	5	2	5	2	5	4	3	3.83333	5	3	6	4	4	4	2	4	2	5	4	3
1	1	0	0	0	100	0	40		5.16667	5	4	6	6	5	5	6	6	4	5	5	5	4.58333	5	3	4	5	3	5	5	4	5	6	5	5
1	1	1	0	1	100	50	100	0	3.5	6	6	6	1	1	5	1	6	2	6	1	1	3.33333	6	6	6	1	1	5	1	5	1	5	1	2
1	1	0	0	0	20	30	20		3.25	3	3	4	3	2	4	3	4	4	4	3	2	3.33333	4	4	5	2	3	4	2	4	3	4	3	2
1	1	1	0	1	10	10	30	0	4.5	4	4	5	4	5	5	5	4	3	5	5	5	5	5	5	5	5	5	5	5	5	5	5	5	5
1	1	1	0	0	30	0	50		5.16667	5	4	5	5	5	5	6	5	5	5	6	6	4.66667	4	5	5	4	4	5	5	4	5	5	5	5
1	1	0	0	1	100	0	50	0	4.66667	5	5	5	5	5	5	5	5	3	5	4	4	5	5	5	5	5	5	5	5	5	5	5	5	5
1	1	0	0	0	50	0	50		3.91667	4	4	4	3	5	2	5	5	4	3	4	4	4.08333	5	5	5	5	5	4	3	4	3	4	3	3
1	0	1	0	1	100	30	30	1	4.66667	4	4	4	5	5	5	5	4	5	5	5	5	4.08333	4	4	5	5	5	3	5	4	2	4	4	4
1	1	0	0	0	30	0	30		4.08333	4	4	5	4	4	3	4	4	3	4	5	5	3.41667	3	2	4	3	2	4	4	2	4	5	4	4
1	0	1	0	0	100	50	50		3.66667	3	3	5	3	3	4	4	3	3	5	4	4	4.41667	4	4	5	4	4	5	4	4	4	5	5	5
1	1	0	1	1	100	0	40	0	4.25	5	6	5	5	5	5	2	6	2	6	2	2	5.41667	5	6	5	5	6	5	6	6	5	6	5	5
1	1	1	1	0	30	0	20		3.41667	5	4	4	2	3	5	2	5	2	5	2	2	3.5	5	5	5	2	2	5	2	5	2	5	2	2
1	0	0	0	0	0	0	0		3.91667	5	5	5	3	3	4	3	5	3	4	3	4	3.41667	4	4	4	3	3	3	3	4	3	4	3	3
1	0	1	1	0	50	0	30		4.41667	5	3	5	5	4	4	5	5	4	4	4	5	5.08333	5	4	5	6	5	5	6	4	5	6	5	5
1	0	1	1	0	100	50	0		3.5	4	5	6	2	3	5	2	5	2	2	4	2	3.75	6	4	5	4	3	5	2	4	1	6	2	3
1	0	0	0	0	100	0	50		4.16667	4	3	5	4	4	4	5	4	4	5	4	4	3.58333	3	2	5	3	2	5	1	3	4	5	5	5
1	1	1	0	0	100	0	50		3.41667	4	4	3	4	4	3	4	3	3	3	3	3	3.16667	3	4	3	3	4	3	3	3	3	3	3	3
1	1	0	1	0	50	30	40		3.33333	6	4	5	1	3	5	1	4	2	5	1	3	3.08333	4	6	5	1	2	5	1	4	2	4	1	2
1	1	0	1	1	70	0	30	0	3.75	5	5	5	2	4	3	4	4	3	4	3	3	4	5	5	5	5	5	3	2	5	3	4	3	3
1	0	1	0	1	100	0	50	0	4.66667	6	6	6	1	1	6	6	6	5	6	1	6	4.66667	6	6	6	6	1	5	6	6	1	6	1	6
1	1	0	0	0	80	0	50		4.83333	5	4	5	5	4	5	5	5	5	5	5	5	5	5	4	6	5	4	5	5	5	5	5	6	5
1	0	1	0	1	100	50	30	1	4.16667	5	4	5	5	3	3	5	4	3	5	4	4	4.16667	4	3	5	4	4	4	5	4	3	5	5	4
1	1	1	0	0	50	0	80		4.33333	4	2	6	4	5	5	4	4	4	4	5	5	4.16667	4	3	5	4	2	5	5	4	3	5	5	5
1	1	1	0	0	100	0	50		4.41667	4	4	5	5	5	4	5	4	4	5	4	4	4.83333	5	5	5	5	5	4	5	5	4	5	5	5
1	1	0	1	1	0	0	0	0	3.83333	4	4	4	3	4	4	3	4	4	4	4	4	3.75	4	4	5	3	3	4	4	4	3	4	3	4
1	0	0	0	1	70	10	50	1	3.83333	5	4	5	2	3	5	4	4	3	5	3	3	3.83333	5	5	3	5	5	4	2	5	2	5	2	3
1	1	1	1	0	20	0	30		4.08333	4	5	4	2	2	4	3	5	5	5	5	5	3.83333	4	5	4	2	2	4	3	5	1	5	5	6
1	1	1	0	0	100	0	50		3.66667	4	4	3	4	4	4	4	4	3	4	3	3	4.08333	4	4	4	4	4	4	4	4	4	4	4	5
1	1	0	1	1	50	0	30	0	3.5	4	3	4	3	3	4	4	3	4	4	3	3	3.41667	4	5	5	2	2	4	2	2	3	4	4	4
1	0	0	0	0	70	50	50		4.16667	5	3	4	4	3	4	5	4	4	4	5	5	4.33333	5	4	5	5	4	4	5	4	4	4	4	4
1	1	0	0	0	70	0	50		4.41667	5	4	5	5	4	4	5	4	4	5	4	4	4.58333	5	3	5	4	2	5	6	4	5	5	6	5
1	1	0	0	1	100	0	50	0	4	4	4	5	3	5	4	3	4	2	4	5	5	4.41667	5	4	4	5	5	4	4	4	5	4	5	4
1	0	1	1	0	100	0	30		5.08333	5	6	6	6	6	4	6	5	3	4	4	6	4.33333	4	2	6	2	1	6	6	1	6	6	6	6
1	1	0	0	1	100	0	40	0	3.5	2	2	6	3	3	1	4	1	6	2	6	6	4.25	2	1	5	2	4	6	5	2	6	6	6	6
1	1	1	0	1	70	0	0	0	4.75	5	4	5	5	5	4	5	5	4	5	5	5	4.33333	5	4	6	5	4	4	1	4	4	5	5	5
1	0	0	1	1	100	50	20	1	3.66667	5	4	4	2	4	1	4	4	4	4	5	3	4.66667	6	4	4	6	4	4	6	5	3	5	5	4
1	1	1	1	1	70	0	0	1	3.91667	4	4	4	3	4	4	4	4	4	4	4	4	4	4	4	4	4	4	4	4	4	4	4	4	4
1	0	0	1	1	100	50	30	1	3.75	5	4	5	2	4	4	3	5	3	5	3	2	3.5	5	5	5	3	2	4	2	5	3	5	1	2
1	1	1	0	1	50	0	50	0	4	4	4	4	4	4	4	4	4	4	4	4	4	3.91667	4	4	4	4	4	4	3	4	4	4	4	4
1	1	0	0	0	80	0	50		4.41667	3	4	5	4	5	5	5	4	3	5	5	5	4.25	3	4	5	2	5	5	5	3	4	5	5	5
1	0	0	0	1	90	0	100	0	4.66667	4	4	5	4	3	4	5	4	6	5	6	6	4.58333	4	3	5	4	2	5	5	4	5	6	6	6
1	0	0	0	0	70	0	30		4.08333	5	4	5	4	3	3	4	5	4	4	4	4	4.33333	5	2	5	4	4	4	5	4	4	5	5	5
1	0	1	0	0	100	30	50		4.33333	5	4	6	5	4	5	6	6	3	3	3	2	4.91667	5	2	5	4	3	6	6	4	6	6	6	6
1	1	1	0	1	50	0	50	0	4.58333	4	4	5	5	5	5	5	4	3	5	5	5	5.16667	5	4	4	5	5	6	5	5	6	5	6	6
1	1	1	0	1	100	0	50	0	3.58333	3	4	5	3	3	3	5	4	2	5	3	3	3.16667	3	2	5	2	2	4	4	2	3	5	3	3
1	1	1	0	1	100	0	50	1	3.75	4	4	4	4	4	4	4	4	3	4	3	3	3.33333	2	2	4	3	4	4	5	2	4	4	3	3
1	0	1	0	1	100	0	30	1	3.91667	5	4	5	5	5	3	4	4	2	4	3	3	3	2	1	4	2	2	2	4	2	4	4	4	5
1	0	1	0	0	40	10	20		4.66667	5	5	5	5	4	4	5	5	4	5	5	4	4.66667	5	4	5	5	4	4	5	4	5	5	5	5
1	0	0	0	0	100	0	30		4.41667	4	4	6	5	4	4	5	4	4	5	4	4	3.91667	2	4	6	3	4	5	3	3	4	5	4	4
1	1	0	0	0	70	0	50		3.83333	4	4	4	4	4	4	3	4	3	4	4	4	3.83333	4	3	4	4	3	4	5	3	3	4	5	4
1	0	0	0	0	100	50	30		4.08333	4	4	4	4	4	4	4	4	4	5	4	4	4.5	4	5	4	4	5	4	5	4	4	5	5	5
1	0	0	0	0	80	10	50		4.58333	5	4	5	5	4	4	5	5	3	5	5	5	4.66667	5	5	5	5	4	4	5	5	3	5	5	5
1	1	1	0	0	40	0	30		4.83333	5	4	5	5	4	5	5	5	5	5	5	5	4.83333	5	4	4	5	5	5	5	5	5	5	5	5
1	1	0	0	0	50	0	50		4.25	5	4	5	5	5	4	3	4	3	5	4	4	4.66667	5	4	5	4	4	4	5	4	4	5	6	6
1	1	1	0	1	30	0	50	0	4.75	4	4	5	5	5	4	5	5	4	5	6	5	4.25	5	1	5	5	1	4	5	5	4	6	5	5
1	0	1	1	0	10	0	0		3.25	4	6	4	3	1	2	2	6	4	3	2	2	3.83333	5	6	4	5	4	3	2	1	4	6	5	1
1	1	1	1	0	100	0	30		4.83333	5	5	5	5	5	5	5	4	5	5	4	5	4.58333	3	4	6	3	4	5	5	4	3	6	6	6
1	0	1	0	0	40	20	60		3.5	5	6	5	2	1	4	3	5	3	4	2	2	3.66667	5	4	5	3	2	5	3	5	3	4	2	3
1	1	0	0	1	80	0	60	0	3.58333	4	3	4	4	4	3	4	4	3	4	3	3	3.66667	3	3	4	3	4	4	4	3	4	4	4	4
1	1	1	1	0	10	0	10		4.75	5	5	5	2	5	5	5	5	5	5	5	5	4.75	5	5	5	2	5	5	5	5	5	5	5	5
1	0	0	0	1	70	50	50	1	5.25	6	6	6	6	6	4	4	4	3	6	6	6	5.58333	6	6	6	6	6	4	6	6	3	6	6	6
1	0	1	0	0	70	20	80		4.83333	5	4	5	4	4	4	6	5	4	5	6	6	5.66667	6	6	5	6	4	6	6	6	5	6	6	6
1	0	1	0	0	100	0	50		5.41667	5	5	6	6	5	4	6	5	5	6	6	6	5.25	5	4	6	6	5	4	6	4	5	6	6	6
1	1	1	0	0	30	0	50		3.91667	4	4	4	4	4	4	5	4	3	5	3	3	4.08333	4	4	4	4	4	4	4	4	4	5	4	4
1	1	0	1	1	0	10	20	0	3.58333	4	5	5	4	3	5	2	4	3	4	2	2	3.66667	4	4	5	3	3	5	3	4	2	5	3	3
1	1	0	0	0	50	0	50		4.25	5	4	5	4	4	4	4	5	4	4	4	4	4.41667	5	4	4	5	5	4	4	4	4	4	5	5
1	1	0	0	1	70	0	50	0	4.08333	5	5	4	4	4	4	3	4	4	4	4	4	2.91667	3	3	4	2	2	3	3	2	3	4	3	3
1	1	1	0	0	20	0	50		3.41667	4	5	5	2	2	3	3	4	2	5	3	3	4.58333	5	5	5	2	5	2	5	5	5	5	6	5
1	1	0	0	1	60	0	70	0	3.25	5	5	4	2	1	4	2	4	2	4	2	4	3.83333	4	5	6	2	3	5	3	5	3	5	3	2
1	1	0	0	1	50	0	50	0	4	4	2	6	6	1	4	6	4	3	6	3	3	4.16667	4	1	6	3	1	5	6	1	5	6	6	6
1	0	0	0	0	70	20	50		3.91667	4	4	4	4	5	4	3	4	4	4	3	4	5.33333	5	5	5	5	5	6	6	5	5	6	6	5
1	1	1	0	1	50	0	50	0	3.83333	4	3	4	4	3	4	4	4	4	4	4	4	3.75	4	2	5	4	1	4	4	3	4	4	5	5
1	0	0	1	0	50	0	20		3.25	3	2	5	4	2	2	5	4	2	3	4	3	4.5	4	5	4	3	5	5	5	4	5	4	5	5
1	1	1	0	0	40	0	40		4.75	5	5	5	2	5	5	5	5	5	5	5	5	4.5	5	5	5	2	5	5	5	5	4	5	4	4
1	1	0	1	1	50	0	30	0	3.75	3	4	4	4	4	3	4	3	4	4	4	4	4.08333	4	4	5	4	4	4	4	4	4	4	4	4
1	1	0	0	0	100	0	40		4.5	5	5	5	6	6	5	4	5	3	4	3	3	5.58333	6	6	6	6	6	6	6	6	6	1	6	6
1	0	0	0	0	30	0	30		4.83333	5	5	5	5	4	5	5	5	4	5	5	5	5	5	5	5	5	5	5	5	5	5	5	5	5
1	0	0	0	0	10	0	50		4.25	5	4	5	4	4	4	4	5	4	4	4	4	4.5	5	5	6	4	4	4	4	5	4	5	4	4
1	1	0	0	1	60	0	50	0	4.33333	5	5	6	5	5	3	4	4	3	4	4	4	4.25	4	4	5	4	5	4	4	4	3	5	5	4
1	0	1	1	1	100	0	0	1	4.66667	4	6	6	4	5	4	5	5	3	6	4	4	3.83333	3	1	5	3	1	4	5	4	3	5	6	6
1	1	1	0	0	50	0	60		3.58333	5	4	4	4	5	4	3	3	2	4	3	2	3.75	6	5	5	3	4	4	3	5	2	4	2	2
1	1	0	1	1	20	30	20	0	3.58333	6	4	5	3	2	3	2	5	3	6	2	2	3.41667	5	5	6	2	2	4	3	5	1	5	2	1
1	0	1	0	0	20	10	20		3.5	2	4	4	3	4	4	3	5	3	4	2	4	3.75	3	3	3	5	6	3	1	5	4	4	4	4
1	1	0	0	1	0	0	0	0	3.5	4	4	4	3	3	4	3	4	2	4	4	3	3.75	4	4	4	3	4	4	3	4	4	4	3	4
1	0	1	0	1	20	0	40	0	4.66667	6	6	6	5	5	4	4	5	3	4	4	4	4.83333	6	6	6	6	6	4	6	5	2	5	2	4
1	1	1	1	1	50	0	40	0	5	6	6	6	6	6	5	1	6	2	6	5	5	5.25	6	6	6	6	6	3	6	6	4	6	4	4
1	0	1	1	0	50	10	0		4.58333	5	5	6	5	5	2	2	5	5	5	5	5	5.5	6	6	6	6	6	6	6	6	5	1	6	6
1	0	1	0	1	50	10	40	0	4.16667	5	5	4	3	5	4	3	5	4	4	4	4	4.16667	5	4	4	5	4	4	4	5	3	4	4	4
1	0	0	1	0	0	0	0		3.5	6	6	6	1	1	6	1	6	1	6	1	1	3.5	6	6	6	1	1	6	1	6	1	6	1	1
1	0	1	0	0	100	50	50		3.5	4	3	2	4	3	3	4	4	3	4	4	4	3.91667	4	4	5	4	4	3	4	4	3	4	4	4
1	0	1	0	0	50	0	50		3.66667	4	4	4	3	4	4	4	4	4	3	3	3	3	3	2	4	2	2	4	5	2	3	3	3	3
1	1	1	0	1	40	0	0	1	3.66667	4	3	5	4	4	3	4	4	3	4	3	3	4.16667	3	3	5	3	4	5	4	3	5	5	5	5
1	0	1	0	0	40	0	20		3.5	5	4	4	3	3	4	2	5	3	4	2	3	3.91667	6	5	6	1	2	5	4	5	3	5	3	2
1	0	1	0	1	70	0	10	1	4.25	4	4	4	4	4	4	5	4	4	4	5	5	5	5	5	5	5	5	5	5	5	5	5	5	5
1	0	0	0	1	20	20	20	0	3.66667	5	4	5	3	2	4	2	5	3	5	4	2	3.41667	5	4	5	2	2	4	1	5	2	6	2	3
1	1	1	0	0	50	0	50		4.33333	5	5	5	5	5	5	2	5	2	5	4	4	3.58333	4	4	3	3	4	2	4	4	4	4	3	4
1	1	1	1	0	100	0	40		5	6	6	6	1	5	6	6	5	4	6	4	5	4.5	5	5	6	5	4	4	5	3	3	6	4	4
1	0	0	0	1	30	0	30	0	3.58333	2	4	5	6	4	2	2	4	3	6	2	3	4.75	5	6	5	1	6	5	6	3	6	4	6	4
1	1	0	0	0	70	0	50		5.16667	5	5	5	5	5	5	6	4	4	6	6	6	5.41667	5	5	5	5	5	5	6	5	6	6	6	6
1	1	1	1	1	30	0	30	0	3.5	4	6	3	3	2	6	3	5	1	4	2	3	3.83333	4	5	6	2	2	6	3	5	1	5	3	4
1	0	1	1	1	50	0	40	0	4.58333	4	5	5	4	5	4	5	5	3	5	5	5	5.5	5	6	5	6	5	6	6	5	5	5	6	6
1	0	0	0	0	50	50	50		3.75	5	6	4	3	2	4	3	5	3	5	3	2	3.58333	5	6	5	1	3	5	2	4	2	6	2	2
1	0	1	1	1	0	0	0	0	4.5	5	4	4	5	3	5	6	4	3	5	5	5	4.16667	2	2	3	5	5	5	5	1	6	4	6	6
1	1	0	0	1	100	0	50	0	4.41667	6	5	5	5	5	4	3	4	3	4	4	5	4.33333	5	5	5	5	5	4	4	4	3	4	4	4
1	1	0	0	0	30	0	10		4.41667	4	4	5	4	4	5	5	4	3	5	5	5	3.25	2	2	3	2	2	5	2	2	5	4	5	5
1	0	0	0	1	80	20	40	0	4.41667	5	4	5	2	4	5	3	5	5	5	5	5	4.75	5	4	6	3	4	5	5	4	5	5	5	6
1	1	1	0	1	100	0	50	1	4.41667	5	4	6	4	4	5	2	4	4	5	5	5	4.33333	5	3	5	4	4	4	5	3	4	5	5	5
1	0	0	0	1	70	0	50	0	3.75	4	3	5	4	3	4	4	3	3	4	4	4	3.91667	4	3	4	3	3	4	5	3	4	4	5	5
1	1	0	0	0	100	0	30		3.91667	4	5	4	4	3	4	4	4	3	4	4	4	2.5	3	1	3	2	1	2	3	1	3	4	3	4
1	0	1	0	1	50	10	60	0	4.58333	6	3	5	5	5	5	5	5	3	5	5	3	4.58333	5	4	5	5	4	4	5	5	3	5	5	5
1	0	1	0	0	50	0	40		3.75	4	4	4	4	4	3	4	4	3	3	4	4	3.16667	2	3	4	3	4	3	2	2	5	3	3	4
1	1	1	1	1	40	40	10	0	4.08333	6	5	5	5	6	2	2	5	2	4	2	5	5.41667	5	6	5	6	6	5	6	5	6	5	5	5
1	0	0	0	1	100	50	50	0	2.91667	5	2	4	2	3	2	3	3	2	3	3	3	3.5	3	2	4	2	4	5	4	2	5	4	4	3
1	1	1	0	0	100	0	50		3.41667	3	4	6	1	3	3	6	3	3	3	1	5	3.5	3	4	3	2	2	5	1	6	4	4	5	3
1	0	1	0	0	100	0	0		4	5	4	5	5	4	3	3	5	2	5	4	3	4.66667	4	4	5	5	4	5	5	4	4	5	6	5
1	1	1	0	1	100	0	50	0	4.08333	4	5	4	4	4	4	4	5	3	4	4	4	4.5	5	4	4	4	4	5	5	5	3	5	5	5
1	1	1	0	0	70	0	70		4	5	3	5	4	3	4	4	4	3	5	4	4	5.08333	5	6	6	5	4	4	6	5	4	6	5	5
1	0	1	0	0	10	20	10		3.58333	4	5	5	2	2	5	4	4	3	4	3	2	3.41667	5	4	5	2	2	4	2	1	3	4	5	4
1	1	1	0	1	50	0	60	0	3.25	2	3	4	3	3	4	5	3	4	3	4	1	4	3	3	6	4	4	3	6	3	4	4	3	5
1	0	1	0	0	50	0	60		4.66667	5	5	5	5	5	2	5	5	3	5	5	6	5.08333	5	5	6	5	5	4	6	5	3	6	5	6
1	0	1	0	0	50	0	40		4.16667	4	6	6	4	4	4	5	4	4	4	2	3	4.16667	4	5	5	3	4	4	5	3	3	5	4	5
1	0	0	0	0	100	0	60		3.66667	2	4	5	3	4	5	4	4	4	3	3	3	3.75	3	4	5	4	3	5	5	5	3	2	3	3
1	0	1	1	0	50	0	40		4.33333	5	5	5	5	4	4	5	5	3	4	3	4	4.41667	5	5	4	5	4	5	5	5	3	5	3	4
1	0	0	1	0	50	20	40		4.16667	5	5	5	5	4	3	5	5	2	4	4	3	4.16667	5	5	5	2	4	3	5	5	2	5	5	4
1	0	0	0	0	100	0	50		4.5	5	4	5	5	4	4	5	5	3	5	5	4	4.58333	4	3	5	4	4	5	6	4	4	6	5	5
1	0	0	0	1	100	50	50	1	3.58333	4	4	4	3	3	4	3	5	4	3	3	3	4.08333	5	5	4	4	4	3	4	4	4	4	4	4
1	1	0	0	1	100	0	50	0	4.5	5	4	5	4	4	5	6	5	2	4	5	5	3.91667	4	4	4	4	4	4	4	4	3	4	4	4
1	0	1	0	1	30	0	30	0	4	4	4	5	4	5	3	4	4	3	4	4	4	4.08333	4	4	5	4	5	4	4	4	3	4	4	4
1	0	0	0	0	70	0	50		4	3	3	5	3	3	4	5	4	4	5	5	4	3.83333	4	3	5	3	3	4	4	3	4	5	4	4
1	0	0	0	1	100	50	50	1	3.66667	5	6	4	2	2	6	3	5	3	5	1	2	3.5	5	6	4	2	2	6	2	6	1	4	2	2
1	1	0	0	1	100	0	50	0	3.75	5	3	5	3	4	3	4	3	2	5	4	4	4.58333	3	4	6	3	5	4	6	5	3	6	5	5
1	0	0	0	0	50	0	40		4.25	3	3	6	4	3	4	6	3	4	5	5	5	4.5	3	2	6	3	2	5	6	3	6	6	6	6
1	1	0	0	0	100	0	50		4.75	5	6	6	6	5	2	6	4	1	6	5	5	4.33333	2	4	5	3	4	5	6	3	4	5	5	6
1	0	0	0	1	100	0	50	1	4.16667	5	4	4	4	3	4	5	4	3	5	5	4	4.91667	6	6	6	5	5	4	5	5	3	6	3	5
1	1	1	0	0	100	0	50		4.91667	6	2	6	5	4	6	6	6	2	6	5	5	4.08333	2	1	6	1	1	6	6	2	6	6	6	6
1	0	0	0	1	100	50	50	1	2.75	4	3	3	3	3	3	2	3	2	3	2	2	5.41667	4	4	6	5	6	6	6	4	6	6	6	6
1	0	0	1	0	100	50	40		4.58333	4	4	6	4	4	3	6	4	3	6	5	6	3.66667	1	1	6	1	1	6	5	1	5	6	5	6
1	0	1	0	1	100	0	50	1	4.41667	5	5	5	4	4	4	5	4	4	5	4	4	4.25	5	2	5	5	2	5	5	5	4	5	4	4
1	1	0	0	1	50	0	50	0	3.91667	5	4	5	5	4	4	2	4	3	4	3	4	4	5	3	5	4	3	4	3	4	4	5	4	4
1	0	0	0	0	70	0	50		4.41667	4	4	4	5	5	4	5	4	4	4	5	5	4.41667	4	4	4	5	5	4	5	4	4	4	5	5
1	0	0	1	1	100	0	30	1	3.75	4	3	5	3	2	4	5	3	3	5	4	4	3.75	3	3	5	3	2	4	5	3	3	5	5	4
1	1	0	1	0	90	20	40		4.16667	5	4	4	5	5	4	3	4	4	4	4	4	4.16667	5	4	4	5	5	4	3	4	4	4	4	4
1	0	0	1	1	60	40	40	1	3.41667	4	5	6	2	3	5	1	4	2	6	1	2	3.83333	5	6	5	3	1	6	3	6	2	6	1	2
1	1	0	0	1	60	0	50	0	4	4	4	5	4	4	3	5	4	2	5	4	4	4.91667	4	6	4	6	6	4	5	6	5	4	4	5
1	1	0	0	0	90	40	90		3.66667	6	5	4	2	1	6	1	5	3	5	3	3	3.83333	6	5	4	3	2	6	2	6	1	6	2	3
1	1	1	0	0	50	20	30		3.83333	5	5	4	2	3	4	2	5	4	4	5	3	3.5	5	5	5	3	4	2	2	5	2	3	2	4
1	1	1	0	0	30	0	50		3.33333	3	3	4	3	3	4	3	3	3	4	3	4	3.33333	4	3	4	3	3	4	3	3	3	4	3	3
1	1	0	0	1	100	0	40	0	4.5	5	4	5	5	4	4	5	4	4	4	5	5	4.58333	4	5	5	4	4	5	5	4	4	5	5	5
1	1	0	0	0	80	0	30		3.83333	3	3	4	5	3	3	3	2	5	5	5	5	4	5	5	5	2	5	3	4	3	4	4	4	4
1	0	1	0	1	40	10	40	0	4.33333	5	3	6	2	4	6	5	5	2	5	5	4	5.08333	6	5	5	5	4	6	5	5	5	5	5	5
1	1	1	0	1	100	0	50	0	5.08333	5	4	6	5	5	6	5	5	4	5	6	5	5	5	4	6	5	4	5	5	5	5	6	5	5
1	1	0	0	0	60	0	50		4.41667	4	4	4	4	4	4	5	5	4	5	5	5	4.16667	4	3	5	4	3	4	4	4	4	5	5	5
1	1	0	1	0	30	0	30		4.08333	5	4	4	3	4	3	6	4	3	5	4	4	4	4	3	5	3	2	5	5	4	4	5	4	4
1	1	1	0	0	30	0	50		4.16667	4	4	5	4	4	4	4	4	3	4	5	5	4.33333	4	4	5	4	3	5	2	5	5	5	5	5
1	0	1	0	1	40	0	70	0	4.58333	5	4	5	5	5	5	5	4	2	5	5	5	3.91667	5	5	5	5	5	1	5	5	1	6	3	1
1	1	1	0	1	100	0	50	0	4.16667	4	5	4	3	5	4	3	4	4	5	5	4	3.58333	1	4	3	1	5	5	3	1	5	5	5	5
1	0	1	0	1	40	0	50	1	4.58333	5	5	5	5	5	5	5	5	3	4	4	4	4.25	4	5	4	4	5	4	5	4	4	4	5	3
1	0	1	0	1	0	0	0	0	3.5	6	6	6	1	1	6	1	6	1	6	1	1	3.5	6	6	6	1	1	6	1	6	1	6	1	1
1	1	0	0	1	100	0	50	0	4.91667	5	5	5	4	5	5	5	5	5	5	5	5	4.41667	5	5	5	2	5	5	2	5	4	5	5	5
1	1	1	0	1	0	0	0	1	3.83333	4	4	4	5	4	4	3	3	4	4	3	4	4.5	5	5	5	5	5	4	4	5	4	4	4	4
1	1	1	1	0	20	0	40		5.41667	6	5	6	6	5	5	6	6	2	6	6	6	5.83333	6	5	6	6	5	6	6	6	6	6	6	6
1	0	0	0	1	50	50	30	1	2.08333	3	2	2	2	2	2	2	2	2	2	2	2	3.16667	1	1	1	2	2	5	2	2	5	5	6	6
1	0	1	0	1	100	50	50	1	4.83333	6	4	6	6	5	6	4	4	1	6	5	5	5.75	6	6	6	6	6	6	5	4	6	6	6	6
1	0	1	0	1	100	50	80	1	4.41667	5	4	5	5	4	4	4	5	3	4	5	5	4.41667	5	5	4	5	5	4	5	4	3	4	5	4
1	1	1	0	0	80	0	50		4.41667	5	5	5	5	5	4	5	5	3	5	3	3	5.16667	5	6	4	6	6	4	6	6	4	5	5	5
1	0	1	1	1	50	0	40	1	4.75	5	4	5	6	4	6	3	6	4	5	5	4	2.08333	1	1	4	1	2	5	3	1	3	2	1	1
1	0	0	0	0	70	0	60		4	4	3	5	4	4	5	5	4	4	3	4	3	4.75	4	5	6	3	5	5	5	4	5	5	5	5
1	0	0	0	0	0	50	100		3.66667	4	3	5	2	4	4	1	5	4	4	5	3	3.83333	5	5	3	4	3	4	5	6	1	5	2	3
1	0	0	1	0	0	10	20		4.41667	5	4	4	5	5	5	5	4	4	4	4	4	4.91667	5	5	5	5	5	5	5	4	5	5	5	5
1	1	1	0	1	100	0	50	0	5	5	5	6	2	5	6	5	5	6	5	5	5	5.5	6	6	6	1	6	5	6	6	6	6	6	6
1	0	1	1	0	50	0	10		4	4	4	5	4	4	4	4	4	4	4	3	4	3.66667	4	3	5	4	3	3	5	3	3	5	3	3
1	1	1	0	1	100	0	50	0	4	5	5	4	2	4	4	5	5	2	5	2	5	4.5	6	3	6	3	3	4	6	4	5	5	4	5
1	1	1	0	1	30	0	60	0	3.41667	4	5	6	2	2	6	1	4	3	5	1	2	3.58333	4	4	5	3	6	1	1	4	2	6	4	3
1	0	1	0	1	0	0	0	0	5.5	4	6	6	6	6	4	6	6	4	6	6	6	4.33333	3	6	6	4	2	1	6	5	1	6	6	6
1	1	0	1	1	10	0	20	0	4.83333	6	4	6	1	4	5	6	5	3	6	6	6	4.41667	5	3	5	3	2	4	6	4	5	6	5	5
1	1	1	0	1	50	0	50	0	4.5	5	4	5	4	5	3	5	5	4	5	4	5	4.58333	5	5	5	5	4	5	2	5	4	5	5	5
1	0	1	0	0	50	30	40		3.58333	5	4	5	2	4	3	4	4	3	5	2	2	5	5	4	6	5	6	4	5	5	3	5	6	6
1	0	1	0	0	90	0	10		3.25	3	4	3	3	3	3	3	3	3	4	3	4	4	5	3	4	5	3	4	4	4	3	3	5	5
1	1	0	1	0	10	20	40		3.75	5	4	5	2	3	5	3	5	3	5	3	2	3.58333	5	5	4	2	3	5	3	5	2	4	3	2
1	1	0	0	1	80	0	50	0	4.25	4	4	5	5	4	4	5	4	3	5	4	4	2.91667	3	2	5	3	2	2	4	2	2	4	3	3
1	0	0	0	0	100	0	100		3.91667	5	5	4	3	4	4	4	4	3	5	3	3	3.91667	5	5	6	2	4	4	2	5	2	5	2	5
1	1	1	0	1	100	0	50	0	3.5	4	4	4	3	3	4	3	4	3	4	3	3	2.58333	2	2	4	2	2	2	5	2	3	3	2	2
1	1	0	0	0	0	0	0		3.41667	5	4	6	3	2	4	2	4	3	5	1	2	3.66667	5	4	6	2	3	5	3	5	3	5	1	2
1	1	1	1	0	30	0	10		3.5	4	5	6	2	3	4	3	5	1	4	3	2	3.5	4	5	6	3	3	3	2	6	3	4	2	1
1	0	0	1	0	100	50	30		4.25	6	5	5	4	4	5	1	4	3	4	5	5	5.66667	6	6	5	6	6	5	6	6	4	6	6	6
1	1	1	0	1	40	0	40	0	3.75	4	4	4	3	3	4	4	4	3	4	4	4	3.33333	4	3	4	3	3	3	3	3	3	4	3	4
1	1	1	0	0	0	40	70		3.5	6	5	6	2	1	5	1	5	2	6	2	1	3.5	6	5	4	1	2	6	2	6	2	5	2	1
1	0	0	0	1	80	50	40	1	4.75	5	4	6	3	5	5	5	5	5	5	5	4	4.25	5	2	6	6	2	4	5	3	3	6	5	4
1	0	0	0	0	40	40	30		4.58333	4	5	5	5	5	4	1	5	4	5	6	6	4.83333	4	5	5	4	5	4	5	4	5	5	6	6
1	1	0	0	0	80	0	50		6	6	6	6	6	6	6	6	6	6	6	6	6	4.91667	6	3	6	5	1	5	6	3	6	6	6	6
1	1	0	1	1	10	0	20	0	4	4	4	4	4	4	4	4	4	4	4	4	4	4.66667	5	5	4	2	6	4	4	5	4	5	6	6
1	0	0	1	1	30	10	30	1	4.08333	5	6	4	2	5	5	4	4	4	4	3	3	4.16667	5	6	3	5	6	4	2	4	3	5	4	3
1	0	0	0	1	50	10	50	1	3.83333	4	4	4	4	3	4	3	4	4	4	4	4	3.75	4	4	3	3	4	4	3	4	4	4	4	4
1	1	1	0	1	70	0	50	0	4.33333	4	4	5	5	5	3	5	4	3	5	4	5	4.66667	5	5	5	5	5	4	4	5	4	5	4	5
1	1	1	0	1	20	0	40	0	3.58333	4	4	4	3	3	3	5	4	3	4	3	3	3.83333	4	5	4	4	4	3	2	4	4	4	4	4
1	1	0	0	0	80	0	60		5.25	6	5	6	5	6	4	4	5	6	6	5	5	5.33333	6	4	5	5	5	6	6	4	5	6	6	6
1	1	0	0	0	70	0	50		4.16667	4	4	2	4	4	5	5	4	3	5	5	5	4.58333	4	4	5	4	4	4	6	4	4	6	5	5
1	1	1	1	0	30	0	40		4.33333	5	5	5	3	5	5	2	5	2	5	5	5	4.33333	2	4	5	4	4	5	5	3	5	5	5	5
1	1	1	0	1	30	0	50	0	4.16667	5	5	2	5	6	3	5	5	2	4	4	4	4	5	4	2	5	6	3	2	6	3	4	4	4
1	1	0	0	0	100	40	30		3.5	3	5	4	4	2	5	2	5	2	3	2	5	3.5	5	5	2	2	3	4	3	2	6	4	4	2
1	0	0	1	0	60	20	30		4.08333	5	5	5	5	5	3	4	3	4	4	3	3	4.75	5	5	5	5	5	5	5	5	5	5	5	2
1	1	1	0	1	70	0	70	0	3.25	4	4	2	3	3	3	3	3	3	4	4	3	3.66667	4	4	3	4	5	3	4	4	3	3	3	4
1	0	1	0	0	70	30	40		3.75	4	4	4	3	4	3	4	4	3	4	4	4	3.91667	4	4	4	3	4	4	4	4	4	4	4	4
1	0	1	0	1	80	10	70	0	3.5	5	5	4	2	2	4	2	5	3	5	3	2	3.66667	5	4	5	3	2	4	2	4	4	5	4	2
1	0	0	1	0	0	20	30		4.41667	5	4	5	5	4	4	5	5	4	4	4	4	4.58333	4	6	5	5	5	4	5	4	4	5	4	4
1	0	0	0	1	70	0	50	0	4.25	5	5	5	5	5	3	5	5	3	4	3	3	4.5	5	6	5	5	5	3	5	6	3	5	3	3
1	1	1	0	1	10	50	100	0	3.66667	5	4	5	3	2	4	3	5	3	5	3	2	3.25	6	2	6	1	1	2	3	5	3	5	3	2
1	1	0	0	0	50	30	0		4.5	5	4	5	5	5	2	5	5	5	4	4	5	4.58333	5	4	5	5	5	3	5	4	5	4	5	5
1	0	0	0	1	70	0	50	1	4.08333	5	5	4	3	4	4	4	5	4	5	3	3	3.91667	3	3	5	3	3	5	4	4	4	5	4	4
1	0	0	0	1	90	0	50	0	5.41667	5	6	6	6	6	4	6	5	4	6	5	6	5.41667	4	5	6	5	6	5	6	4	6	6	6	6
1	1	0	0	0	50	0	70		4	4	4	5	5	4	3	6	3	3	5	3	3	5	5	5	6	5	5	5	6	4	5	6	4	4
1	0	1	0	1	60	0	30	0	4.16667	5	3	4	5	4	3	5	4	3	5	5	4	4.41667	6	4	5	4	5	5	4	4	3	5	5	3
1	0	0	0	1	50	0	50	0	4.33333	4	4	5	4	4	4	5	4	3	5	5	5	4.66667	5	4	5	5	4	5	5	5	4	5	5	4
1	1	0	1	1	30	0	20	0	4.16667	5	5	6	3	2	5	4	5	2	5	4	4	4.33333	6	6	5	1	5	4	5	5	4	5	2	4
1	1	1	0	1	50	0	50	0	3.75	3	3	4	5	6	3	6	5	1	4	2	3	2.83333	1	5	5	4	2	1	2	1	3	2	3	5
1	0	0	0	1	100	0	50	1	4.41667	5	5	4	5	5	5	5	4	3	5	3	4	4.16667	5	5	6	4	4	4	5	4	2	5	3	3
1	1	1	0	1	50	0	50	0	3.5	4	4	4	4	4	3	3	4	3	3	3	3	3.08333	3	3	4	3	3	3	3	3	3	3	3	3
1	0	1	1	1	40	40	20	0	3.58333	4	5	4	3	2	4	3	5	3	5	3	2	3.75	4	5	4	2	3	5	3	5	3	6	3	2
1	1	0	1	0	0	10	40		4.08333	5	5	5	4	3	2	5	4	2	6	4	4	5	5	5	6	5	4	5	6	5	5	4	5	5
1	1	0	0	0	100	0	50		4.5	5	5	5	5	2	5	5	2	5	5	5	5	4.75	5	5	5	2	5	5	5	5	5	5	5	5
1	1	0	0	0	50	0	50		3.83333	5	3	4	3	2	3	3	5	4	5	4	5	3.83333	3	5	5	4	3	5	5	5	4	2	3	2
1	0	1	1	0	30	0	10		4.91667	4	5	6	4	4	5	6	4	3	6	6	6	5	4	4	6	5	5	4	6	4	4	6	6	6
1	1	1	1	1	10	0	10	0	4.41667	6	4	6	4	4	3	5	4	3	6	4	4	3.5	3	1	6	3	1	3	6	2	3	6	4	4
1	1	1	0	1	40	20	50	0	3.08333	5	3	5	3	2	4	3	4	2	4	1	1	3.16667	5	6	4	3	2	2	3	4	2	2	2	3
1	1	0	0	0	100	0	50		5	5	5	5	5	5	4	5	6	4	6	5	5	4.33333	5	5	5	4	5	3	5	5	3	5	3	4
1	0	1	0	1	50	10	20	0	4	4	5	4	4	3	5	4	5	2	4	4	4	4.08333	4	4	5	4	4	4	4	4	3	5	4	4
1	1	0	0	1	100	0	50	0	4.5	5	4	5	5	4	4	5	4	4	4	5	5	4.5	4	4	5	4	4	4	5	4	5	5	5	5
1	1	0	0	0	20	0	50		4.16667	4	2	5	3	3	4	5	4	5	5	5	5	3.5	1	2	4	1	2	5	5	2	5	5	5	5
1	0	0	1	1	40	0	30	1	5.66667	6	4	6	5	6	6	6	6	5	6	6	6	5.83333	6	6	6	6	6	5	6	6	5	6	6	6
1	1	0	0	0	100	0	50		3.91667	4	4	4	4	4	3	5	4	3	4	5	3	3.91667	4	3	5	5	3	4	5	4	3	4	4	3
1	0	1	0	1	100	50	10	1	5	5	5	5	5	5	5	5	5	5	5	5	5	5	5	5	5	5	5	5	5	5	5	5	5	5
1	1	1	1	1	100	0	30	0	3	3	2	3	5	2	4	4	2	4	3	2	2	4.41667	4	5	4	4	5	5	3	4	5	4	5	5
1	1	0	0	0	100	0	40		4.66667	4	5	5	5	5	4	5	5	4	5	4	5	4.83333	5	5	5	5	5	4	5	5	4	5	5	5
1	1	0	0	0	100	0	0		3.75	4	4	4	4	4	3	3	5	3	4	4	3	3.33333	4	5	5	3	3	3	3	2	3	4	3	2
1	1	1	0	1	70	40	60	1	3.41667	5	5	6	2	1	5	1	6	2	5	1	2	3.41667	5	6	6	2	1	5	1	6	2	5	1	1
1	1	1	0	1	100	0	40	0	3.5	1	1	1	6	6	1	6	1	6	1	6	6	2.41667	1	1	1	1	3	1	1	1	6	1	6	6
1	0	0	0	1	50	10	50	1	3.83333	5	5	5	5	5	3	3	3	2	4	3	3	4.25	4	4	5	3	4	5	5	2	4	5	5	5
1	1	1	1	1	50	0	40	1	4.16667	4	4	5	4	4	3	5	4	4	5	4	4	3.5	2	3	5	3	3	3	5	2	3	5	4	4
1	0	1	1	1	20	0	20	1	5.25	6	6	6	6	6	4	5	5	3	5	6	5	5.16667	6	6	6	6	6	3	4	6	2	6	6	5
1	1	0	0	1	100	0	70	0	4.08333	5	5	5	4	4	3	4	4	3	4	4	4	5	5	5	5	5	5	5	5	5	5	5	5	5
1	0	0	0	0	50	0	0		3.75	5	5	4	4	4	3	3	4	3	4	3	3	4.33333	6	5	5	5	6	3	3	5	3	4	4	3
1	1	1	1	0	50	0	30		4	5	5	5	4	4	4	4	4	3	4	3	3	3.75	4	3	4	3	3	3	4	3	3	5	5	5
1	1	0	0	0	20	40	60		3.58333	5	6	5	3	1	5	1	5	3	6	2	1	4	5	6	5	2	3	5	3	6	2	6	2	3
1	0	0	1	1	10	0	40	1	4.66667	5	5	3	5	5	5	3	5	5	5	5	5	4.5	4	5	3	5	5	5	3	4	5	5	5	5
1	1	1	0	1	30	0	40	0	4.75	5	5	5	5	5	5	5	5	4	5	4	4	5	4	6	5	5	5	5	5	5	5	5	5	5
1	1	0	0	0	90	0	40		3.83333	4	4	4	4	4	4	4	4	3	4	3	4	3.91667	4	4	4	4	4	4	4	4	3	4	4	4
1	1	0	0	1	100	0	50	0	4.66667	4	4	5	5	4	5	5	4	5	5	5	5	4.25	4	4	5	4	4	4	2	4	5	5	5	5
1	1	0	0	1	0	0	0	0	3.91667	4	5	4	4	4	3	3	4	4	4	4	4	3.91667	4	4	4	4	4	4	3	4	4	4	4	4
1	1	0	0	0	50	30	60		3.41667	5	4	5	1	3	4	3	5	1	5	3	2	3.08333	5	4	4	2	1	4	2	4	3	5	1	2
1	0	1	1	0	10	0	10		4.16667	4	4	4	3	3	4	5	4	5	4	5	5	4.58333	5	2	5	5	3	5	5	4	6	5	5	5
1	0	0	1	1	80	20	20	1	2.66667	3	1	4	3	1	5	5	1	2	3	2	2	2.66667	2	2	4	1	3	3	2	2	4	4	2	3
1	1	1	1	0	20	0	20		4.58333	4	4	5	5	5	5	2	6	4	5	5	5	5.58333	6	5	5	6	6	5	5	6	6	6	6	5
1	0	1	0	0	40	40	50		3.33333	4	4	5	3	2	4	2	4	2	5	3	2	3.75	4	4	5	3	3	5	3	5	3	5	3	2
1	1	1	0	1	50	50	50	0	3.41667	6	5	4	2	1	4	2	6	3	5	1	2	3.66667	6	6	4	2	1	4	2	6	3	5	2	3
1	0	1	0	0	100	0	20		4.16667	5	5	5	4	5	3	3	5	3	4	4	4	4.41667	5	5	5	4	5	4	4	5	4	4	4	4
1	1	0	1	0	0	0	10		3.91667	3	4	4	4	4	4	5	4	4	3	4	4	4	3	3	3	3	3	5	5	2	4	5	6	6
1	1	1	0	0	100	0	100		3.91667	1	1	6	1	6	6	1	6	1	6	6	6	4.41667	3	3	6	1	6	6	6	3	1	6	6	6
1	0	1	0	1	0	0	0	1	3.58333	5	4	5	2	3	3	3	4	3	4	4	3	4.16667	5	5	5	2	4	4	4	4	4	5	4	4
1	1	1	0	1	80	0	50	0	4.41667	5	5	4	5	5	3	5	5	3	5	4	4	4.58333	6	5	5	5	5	3	5	5	3	4	5	4
1	1	1	0	1	100	0	50	0	3.41667	3	4	3	3	4	3	3	3	4	4	3	4	3.5	3	1	4	4	3	4	4	4	4	4	3	4
1	0	0	1	1	70	20	40	1	4.66667	5	5	5	5	5	5	5	5	3	5	4	4	4.75	5	5	5	5	5	5	5	5	4	5	4	4
1	1	0	0	0	30	0	50		4.66667	5	4	5	4	5	5	5	5	3	5	5	5	3.91667	2	6	5	2	5	5	5	6	2	5	2	2
1	1	1	1	1	10	0	10	1	4.5	5	4	5	5	5	4	5	5	3	5	4	4	4.91667	5	5	5	5	5	5	5	5	4	5	5	5
1	1	1	0	0	40	0	50		6	6	6	6	6	6	6	6	6	6	6	6	6	5.16667	6	6	6	6	6	1	1	6	6	6	6	6
1	1	0	1	0	60	0	30		5.66667	6	6	5	6	6	5	6	6	4	6	6	6	5.58333	5	5	6	6	5	6	6	6	6	5	5	6
1	0	1	0	1	100	0	0	1	5.75	6	6	6	6	6	5	6	6	5	6	5	6	5.33333	6	6	6	3	4	6	6	5	5	6	5	6
1	0	0	0	0	30	0	20		4.91667	5	5	4	5	5	5	5	5	5	5	5	5	4.83333	6	5	5	2	5	4	5	5	5	5	6	5
1	1	1	1	0	30	30	20		4.5	4	2	5	4	4	5	5	5	5	5	5	5	3.83333	3	2	4	4	2	4	5	2	5	5	5	5
1	1	1	0	0	100	0	50		5.5	6	5	6	5	5	5	6	5	5	6	6	6	5.83333	5	6	6	6	6	6	6	5	6	6	6	6
1	1	1	0	0	40	0	50		5.41667	6	6	6	6	6	4	6	6	3	6	6	4	4.83333	6	6	6	6	1	4	6	6	3	6	4	4
1	1	0	0	1	100	0	50	0	3.91667	5	5	4	2	3	3	5	4	4	3	4	5	2.36364	2	1	2	2	1	4	3	1		2	4	4
1	1	1	0	1	50	0	50	0	4.91667	5	5	5	5	5	3	5	5	5	6	5	5	5.5	6	5	6	6	6	5	5	6	5	6	5	5
1	1	1	0	0	30	0	10		3.75	4	4	5	3	3	5	3	5	3	4	3	3	3.75	4	3	5	4	3	4	4	4	3	5	3	3
1	1	0	0	0	50	0	50		4.25	5	4	5	5	4	4	4	4	4	4	4	4	4.83333	5	4	5	5	5	5	5	5	4	5	5	5
1	0	0	0	1	70	30	50	1	4.16667	4	4	5	3	4	4	4	4	4	4	5	5	4.25	5	5	6	2	4	4	4	5	4	4	4	4
1	1	0	1	0	100	0	30		2.91667	4	2	5	2	2	2	2	3	3	3	3	4	3.33333	3	2	5	2	2	5	4	2	4	5	3	3
1	1	1	0	1	30	0	50	0	4.75	4	4	5	5	5	5	5	5	4	5	5	5	4.66667	4	4	5	4	5	5	5	4	5	5	5	5
1	0	0	0	0	40	0	50		4.5	4	5	5	4	5	3	5	4	3	5	5	6	4.5	4	2	5	3	4	5	5	4	5	5	6	6
1	0	0	1	0	10	20	40		4	4	5	4	3	5	5	3	5	4	4	3	3	2.83333	3	4	3	2	2	2	5	2	2	4	2	3
1	0	1	0	0	20	0	30		4.16667	5	4	4	4	4	5	3	4	5	2	5	5	4.41667	5	4	4	5	4	5	3	4	4	5	5	5
1	1	0	0	0	50	0	50		5.91667	6	5	6	6	6	6	6	6	6	6	6	6	5.5	5	3	6	6	4	6	6	6	6	6	6	6
1	0	0	1	0	40	0	30		4.66667	5	5	5	5	5	3	5	4	4	5	5	5	4.75	5	5	5	5	5	5	5	5	5	5	2	5
1	0	1	0	0	50	30	60		4.33333	4	3	4	4	5	4	5	5	4	5	4	5	4.33333	4	4	5	5	4	5	3	4	4	5	4	5
1	1	0	0	1	100	0	50	0	5.66667	6	5	6	5	6	6	6	5	5	6	6	6	4.91667	6	4	5	5	5	4	6	5	4	5	5	5
1	0	0	0	0	100	0	40		4.5	4	4	5	5	2	4	5	5	5	5	5	5	4.75	4	4	5	5	4	4	5	4	5	5	6	6
1	0	0	0	0	80	50	40		3.33333	4	3	4	4	3	3	3	3	3	4	3	3	3.83333	3	3	5	4	3	4	3	3	3	5	5	5
1	1	0	0	0	30	0	50		3.83333	4	4	4	4	4	4	3	4	3	4	4	4	3.91667	4	4	4	4	4	4	4	4	3	4	4	4
1	0	0	1	0	30	0	40		4.08333	5	4	6	5	3	5	4	3	3	3	5	3	3.25	4	2	6	4	2	2	5	1	3	3	3	4
1	0	1	0	0	100	50	40		3.5	5	4	4	3	2	4	3	3	3	4	3	4	3.75	4	4	4	4	3	4	4	3	3	4	4	4
1	0	0	0	0	90	40	70		3.5	6	5	4	3	2	4	1	5	3	4	3	2	3.33333	4	5	6	1	2	4	2	6	1	4	2	3
1	0	0	0	0	100	0	50		3.58333	4	4	4	5	3	3	3	4	3	4	3	3	3.41667	4	2	4	4	2	5	3	2	4	4	4	3
1	1	0	0	0	50	30	60		3.25	5	4	5	3	2	4	2	4	2	4	2	2	3.58333	4	5	5	3	2	5	2	4	2	6	2	3
1	0	0	0	0	10	10	70		3.91667	6	1	6	5	2	6	3	6	4	2	5	1	2.58333	4	2	1	5	2	3	2	2	2	1	4	3
1	1	0	1	0	100	0	0		3.41667	3	2	5	2	6	2	3	3	1	6	5	3	3.83333	3	4	4	6	5	6	2	2	4	6	1	3
1	0	1	0	0	10	20	20		3.41667	2	3	4	4	3	5	3	4	4	3	3	3	3.16667	2	3	4	3	2	4	3	5	3	3	3	3
1	0	0	0	1	100	50	40	1	4.91667	5	4	6	6	5	4	5	5	4	5	5	5	5	5	6	5	6	5	5	5	5	3	5	5	5
1	0	0	0	1	80	50	50	1	4.58333	4	4	6	5	5	3	5	5	4	6	3	5	3.33333	4	3	6	3	1	2	2	1	5	5	3	5
1	1	1	1	0	100	50	0		4.83333	4	4	5	5	5	5	5	5	5	5	5	5	4.25	3	4	6	3	5	4	4	2	5	5	5	5
1	1	1	0	0	100	0	50		3.83333	4	4	5	4	4	3	4	4	2	4	4	4	4.83333	5	4	5	5	5	5	4	5	5	5	5	5
1	0	0	0	1	70	0	70	0	5	5	5	5	5	5	5	5	5	5	5	5	5	5	5	5	5	5	5	5	5	5	5	5	5	5
1	0	1	0	0	100	50	0		4.66667	4	5	5	5	5	5	5	5	3	5	5	4	4.66667	4	5	4	5	4	5	5	5	5	5	4	5
1	0	1	0	0	0	0	0		3.5	1	4	5	1	5	2	2	6	2	5	5	4	4.41667	5	6	6	2	5	3	1	5	5	5	5	5
1	0	0	0	0	80	0	50		4.16667	5	4	4	5	4	3	5	4	3	5	4	4	4.33333	5	5	3	5	4	5	4	5	4	4	4	4
1	0	1	0	1	100	50	20	1	4	4	4	5	4	4	4	5	4	3	5	3	3	4.16667	4	4	5	4	4	4	4	4	4	5	4	4
1	1	0	1	1	100	0	40	0	4.75	5	4	5	2	5	4	5	5	5	5	6	6	4.75	4	4	5	4	5	3	5	5	6	4	6	6
1	1	0	0	0	50	0	50		3.66667	4	4	4	3	3	4							3.75	3	4	4	4	4	4	4	3	4	4	4	3
1	0	0	0	1	100	0	40	1	4.08333	4	4	4	4	4	4	4	4	3	4	5	5	4.5	4	5	5	3	4	5	5	4	5	5	4	5
1	0	0	0	1	30	0	20	0	4.91667	5	5	5	4	5	5	5	5	5	5	5	5	5	5	5	5	5	5	5	5	5	5	5	5	5
1	0	0	1	0	0	10	10		5.25	3	4	6	6	3	6	6	5	6	6	6	6	4.83333	3	4	6	2	3	6	6	4	6	6	6	6
1	0	1	1	1	40	0	30	0	3.33333	4	6	4	2	4	4	2	3	2	4	3	2	2.91667	4	5	3	2	3	4	1	3	2	4	1	3
1	0	1	0	1	100	50	50	0	3.33333	2	3	4	2	6	2	4	3	6	4	1	3	4.66667	5	4	4	3	6	5	5	5	2	6	6	5
1	0	1	1	0	10	0	20		3.91667	4	3	5	3	3	4	5	4	4	5	3	4	4	3	4	5	2	4	3	5	3	4	5	5	5
1	1	1	0	1	80	0	50	0	3.91667	4	3	5	4	4	4	4	4	3	4	4	4	3.5	4	1	5	3	1	5	2	1	5	5	5	5
1	1	1	0	1	50	0	50	0	4.75	5	5	5	5	5	5	2	5	5	5	5	5	5	5	5	5	5	5	5	5	5	5	5	5	5
1	1	0	0	1	100	0	50	0	4	4	4	4	4	4	4	4	4	4	4	4	4	4.75	5	5	5	5	5	4	5	5	4	5	4	5
1	0	0	0	0	70	0	30		4.41667	5	4	6	4	4	4	5	5	4	6	1	5	5.16667	6	6	6	6	6	4	6	6	4	6	2	4
1	1	0	0	1	30	0	10	0	3.91667	5	5	4	2	3	5	2	5	3	5	4	4	4.08333	4	5	3	4	4	4	4	4	4	5	4	4
1	1	1	0	0	100	0	50		4	4	4	4	4	4	4	4	4	4	4	4	4	5	5	5	6	4	5	4	5	6	5	5	5	5
1	1	1	0	0	0	0	20		4.16667	4	4	4	5	5	4	5	3	4	4	4	4	3.75	4	3	3	3	3	3	4	4	4	4	5	5
1	1	0	0	1	0	0	0	1	2.75	5	2	4	3	2	3	2	2	2	2	3	3	3	4	2	5	4	1	3	3	1	3	4	3	3
1	0	1	0	1	50	30	40	1	4	5	4	4	3	4	4	5	5	3	5	3	3	3.91667	5	5	6	4	5	2	3	4	3	5	3	2
1	1	1	0	1	100	0	50	0	4.33333	4	4	5	5	4	4	5	4	4	5	4	4	4.16667	4	4	5	5	4	4	5	4	3	5	3	4
1	0	0	0	1	70	0	40	0	4.5	6	6	6	6	6	3	1	6	1	6	1	6	4.33333	6	6	6	6	6	1	1	6	1	1	6	6
1	0	0	0	1	30	0	10	0	3.58333	5	4	4	3	4	3	2	4	3	5	3	3	3.33333	5	3	4	3	2	2	3	5	2	5	3	3
1	0	1	0	1	20	0	50	0	3.91667	4	5	5	5	6	5	4	2	1	3	3	4	3.25	3	3	3	3	4	6	2	2	6	1	3	3
1	0	0	0	1	100	0	50	1	4.08333	5	4	5	5	4	3	4	4	3	4	4	4	4.91667	5	6	5	5	6	4	5	4	4	5	5	5
1	1	0	0	0	100	0	50		4.25	5	5	4	5	5	4	3	5	3	5	4	3	4.75	5	6	5	3	5	6	2	5	5	5	5	5
1	1	1	0	0	50	0	50		5	5	6	5	5	5	5	5	5	4	5	5	5	5.08333	4	6	5	5	6	5	5	5	5	5	5	5
1	1	1	0	1	10	20	30	0	3.5	5	6	5	3	2	5	2	5	2	4	1	2	3.5	5	5	5	3	2	5	2	5	1	6	2	1
1	0	0	0	0	80	30	50		3.5	4	2	5	5	1	1	6	4	1	3	6	4	5.08333	5	4	6	5	6	6	5	4	3	6	6	5
1	1	0	0	0	70	20	60		3.75	2	4	2	5	5	5	5	1	6	1	3	6	4.08333	6	5	2	5	2	6	6	5	5	4	2	1
1	0	0	0	1	20	0	30	0	3.83333	6	5	6	2	3	5	3	5	3	5	1	2	3.5	4	5	6	2	3	5	2	6	2	4	2	1
1	0	0	0	1	50	50	60	1	3.83333	5	6	5	3	3	5	3	5	1	5	3	2	3.41667	6	5	6	2	1	5	1	5	2	5	1	2
1	1	1	0	1	100	0	50	0	4.33333	4	4	3	5	4	5	4	4	4	5	5	5	5	5	5	5	5	5	5	5	5	5	5	5	5
1	0	1	1	0	100	0	10		4	4	4	3	4	4	4	5	4	3	4	5	4	4.5	5	5	5	4	4	4	5	5	3	4	5	5
1	1	0	0	1	90	0	60	0	3.91667	4	5	4	5	4	4	4	4	3	4	2	4	3.66667	5	5	4	4	4	4	2	4	2	4	2	4
1	1	0	0	0	60	0	50		5.08333	5	5	5	5	5	5	5	5	5	6	5	5	5.08333	5	6	5	5	6	4	5	5	4	6	5	5
1	0	0	1	0	50	0	30		3.91667	5	4	5	4	3	5	3	5	4	4	3	2	4.08333	4	5	3	3	5	5	3	5	3	5	5	3
1	0	0	1	0	0	10	30		4.5	5	5	5	5	5	5	4	4	4	4	4	4	4.58333	4	4	5	5	5	4	5	4	5	4	5	5
1	1	0	0	1	100	0	50	0	4.5	4	4	5	5	4	4	5	4	4	5	5	5	4.16667	4	2	5	4	2	5	5	3	5	5	5	5
1	0	1	1	1	0	0	0	1	3.16667	4	4	4	3	2	4	3	4	4	2	2	2	3.91667	4	5	4	4	5	4	3	5	5	2	3	3
1	0	0	0	1	0	0	0	0	3.33333	4	3	4	3	3	3	4	3	3	4	3	3	3.5	4	3	4	3	3	4	3	3	4	4	3	4
1	1	0	0	0	0	0	0		5.83333	6	6	5	6	6	6	6	5	6	6	6	6	5.75	6	6	6	6	6	6	6	6	5	6	5	5
1	0	0	1	1	10	0	10	1	3.83333	2	2	4	3	3	4	4	3	5	4	6	6	3.75	2	2	4	3	3	5	3	1	6	4	6	6
1	1	0	0	1	80	0	50	0	4	4	4	4	4	4	4	4	4	4	4	4	4	3.16667	3	3	5	3	3	3	3	3	3	3	3	3
1	0	1	1	1	100	0	20	1	4.75	6	4	5	5	5	4	5	5	4	5	5	4	5.08333	4	4	6	4	5	6	5	4	6	5	6	6
1	0	1	1	0	100	0	0		5.08333	6	6	6	6	6	4	6	6	3	4	4	4	5.75	6	6	6	6	6	5	6	6	5	6	5	6
1	0	1	0	0	100	0	0		3.41667	4	5	3	3	4	4	3	4	3	4	2	2	4.33333	5	5	5	3	5	4	3	5	4	4	4	5
1	1	0	1	1	80	0	40	0	4.5	4	5	5	5	5	5	4	5	2	4	5	5	4.25	3	4	5	3	4	4	6	3	4	5	5	5
1	0	0	0	1	100	50	60	1	4	5	5	5	4	5	4	4	4	2	4	3	3	2.58333	3	4	1	3	4	4	1	3	5	1	1	1
1	1	0	0	0	0	0	0		4.25	3	3	5	5	5	5	2	5	3	5	5	5	4.58333	6	3	6	3	2	5	6	4	4	6	5	5
1	1	1	1	1	100	0	0	1	4.83333	4	5	5	5	5	5	5	5	5	4	5	5	4.66667	4	4	5	4	4	5	5	5	5	5	5	5
1	0	0	0	1	100	50	50	1	3.16667	3	2	4	3	3	3	4	2	3	4	4	3	3.58333	2	2	4	2	2	5	4	2	5	5	5	5
1	1	1	0	0	100	0	50		4.41667	5	5	6	3	2	4	5	4	5	4	5	5	3.41667	5	5	6	5	2	3	2	3	2	3	2	3
1	1	1	0	0	100	0	50		3.08333	3	3	4	3	3	3	3	3	3	3	3	3	3.16667	2	2	3	3	2	4	4	2	4	4	4	4
1	0	1	1	1	100	0	10	0	5.08333	5	3	6	4	3	6	6	4	6	6	6	6	4.75	4	6	6	2	6	6	3	1	6	6	5	6
1	1	0	1	0	40	0	30		4.41667	5	5	5	6	6	1	6	6	1	5	3	4	5.08333	5	5	5	6	6	5	6	6	3	4	5	5
1	0	0	1	1	50	40	0	1	3.83333	5	4	4	3	4	5	2	4	3	4	4	4	4.16667	5	3	6	1	3	6	4	6	4	4	4	4
1	1	1	0	1	100	0	50	1	4.91667	6	4	6	6	4	3	5	6	3	6	5	5	5.58333	5	4	5	6	6	6	6	6	5	6	6	6
1	1	0	0	1	100	0	30	0	3.41667	4	4	3	3	3	4	3	3	3	4	3	4	3.58333	5	4	4	2	2	4	4	4	3	4	4	3
1	0	0	0	1	50	50	50	1	4.83333	4	4	5	5	6	4	5	6	4	5	5	5	1.33333	2	1	2	1	1	2	1	1	1	2	1	1
1	0	0	0	0	60	40	80		3.75	5	6	5	1	2	6	3	6	2	6	1	2	3.91667	6	5	6	2	1	5	3	6	2	6	2	3
1	0	0	0	0	100	0	30		3.25	3	2	5	3	3	3	5	3	2	5	3	2	4	3	4	4	3	4	5	5	4	4	5	4	3
1	0	0	1	1	0	10	40	1	4.66667	6	4	6	4	4	3	5	4	2	6	6	6	3.75	2	1	5	5	2	4	4	1	5	6	5	5
1	1	1	0	0	100	0	10		3.83333	3	4	4	3	4	4	4	4	4	4	4	4	3.58333	3	3	4	3	4	4	3	3	4	4	4	4
1	0	1	1	1	30	0	20	1	3.41667	4	3	4	3	3	4	3	4	3	4	3	3	4.08333	4	4	5	4	4	3	4	4	4	5	4	4
1	1	1	0	1	100	0	50	0	4	4	4	5	3	4	3	4	4	3	5	4	5	3.16667	2	1	4	3	2	4	5	2	3	4	4	4
1	0	1	0	1	30	0	50	0	4.25	4	4	5	4	4	4	5	4	3	5	4	5	3.66667	3	3	5	3	3	3	5	3	3	5	4	4
1	0	1	0	0	60	0	50		4.75	4	5	5	5	5	4	4	5	4	6	5	5	5.16667	6	4	5	5	6	6	5	4	5	5	5	6
1	0	0	0	1	100	50	40	1	2.66667	4	2	5	4	2	1	2	3	1	4	2	2	2.91667	3	2	5	3	1	3	3	2	3	4	3	3
1	1	1	0	1	100	0	50	0	4.66667	6	5	5	5	5	4	5	4	4	5	4	4	5.66667	6	6	6	6	6	5	6	6	3	6	6	6
1	1	1	1	1	20	0	10	1	4.91667	4	3	6	6	6	6	6	6	4	6	4	2	3.75	4	4	6	3	3	6	3	2	3	6	3	2
1	1	0	0	1	70	0	70	0	3.66667	6	6	4	1	1	5	2	6	2	5	3	3	3.33333	4	6	3	1	1	4	2	5	3	5	3	3
1	0	0	1	0	10	10	20		3.58333	4	5	5	2	3	5	2	4	2	4	4	3	3.58333	3	4	3	3	5	3	3	3	4	4	5	3
1	0	0	0	0	100	40	50		5.08333	5	4	5	5	5	5	5	5	5	5	6	6	5.25	5	5	5	5	5	5	5	5	6	5	6	6
1	1	1	0	0	100	30	10		3.41667	5	6	5	1	2	3	5	5	1	5	2	1	3.66667	5	6	6	2	1	5	3	5	3	5	2	1
1	0	1	0	0	20	0	50		3.91667	5	4	5	5	5	1	5	5	2	5	2	3	4.16667	5	4	5	5	5	1	5	5	2	5	2	6
1	0	1	0	0	40	0	50		2.75	3	3	2	2	3	2	4	2	2	5	4	1	3.41667	4	6	4	5	4	2	3	3	2	4	1	3
1	0	0	1	1	20	20	20	1	3.41667	4	5	4	3	2	4	2	4	2	5	3	3	3.58333	4	5	4	3	2	4	4	5	2	5	3	2
1	1	0	0	0	10	50	100		3.58333	5	4	5	3	2	4	3	5	3	4	2	3	3.66667	5	4	5	3	3	4	3	5	2	4	3	3
1	1	0	0	0	70	0	50		3.58333	3	3	6	3	3	2	5	2	3	5	4	4	5.25	4	6	5	3	6	5	6	5	5	6	6	6
1	0	0	0	1	50	0	50	0	4.33333	4	4	4	4	4	5	4	4	4	5	5	5	3.33333	2	3	4	2	3	5	3	2	4	5	3	4
1	0	1	0	1	30	20	50	0	5.25	5	6	6	6	6	4	5	6	3	4	6	6	4.83333	4	4	6	4	4	5	5	5	5	6	5	5
1	1	1	1	0	40	20	30		5.16667	6	6	6	6	6	1	6	4	3	6	6	6	4.58333	6	5	6	4	4	4	1	3	4	6	6	6
1	1	0	0	1	50	0	50	0	4.5	5	4	5	5	5	4	5	5	4	4	4	4	5	5	5	5	5	5	5	5	5	5	5	5	5
1	0	1	0	0	50	10	50		4	4	5	5	4	4	3	4	5	2	5	4	3	4.83333	2	4	6	3	5	6	6	3	5	6	6	6
1	1	0	0	1	100	0	40	0	3.25	4	4	4	4	4	3	3	3	2	2	3	3	4.75	5	5	5	5	5	4	4	5	4	5	5	5
1	0	0	1	1	40	20	30	1	3.75	3	4	5	3	2	2	5	4	3	5	5	4	3.41667	3	5	5	2	4	2	5	2	3	4	2	4
1	1	1	1	1	40	0	20	0	4.5	5	5	5	2	5	5	2	5	5	5	5	5	4.5	5	5	5	2	2	5	5	5	5	5	5	5
1	0	1	0	0	30	0	40		4.33333	4	4	5	4	4	4	5	5	4	5	4	4	4.16667	5	4	4	5	4	4	4	4	4	4	4	4
1	0	1	0	1	50	0	20	0	3.66667	3	4	3	4	4	3	3	3	5	3	5	4	3.75	3	3	4	4	5	3	4	3	3	3	5	5
1	0	0	0	1	50	0	50	0	4.33333	6	4	5	2	4	5	1	5	6	5	3	6	5.25	5	6	5	2	6	5	6	5	6	5	6	6
1	0	1	0	1	10	20	30	1	4.16667	6	5	5	2	5	6	4	6	3	5	1	2	4.58333	6	5	6	5	5	5	5	6	2	6	3	1
1	0	0	0	1	100	0	30	1	4.33333	5	4	6	6	5	3	2	4	3	6	4	4	5.41667	5	5	6	6	5	5	5	5	5	6	6	6
1	0	0	0	0	100	0	50		3.33333	4	5	4	3	3	3	2	5	2	4	2	3	3.75	5	5	5	3	4	3	3	4	3	5	2	3
1	0	1	0	0	100	0	20		4.83333	5	5	5	5	5	4	5	5	4	5	5	5	5	5	5	5	5	5	5	5	5	5	5	5	5
1	1	1	1	0	100	0	30		4.25	4	5	3	5	6	4	4	5	2	4	5	4	4.16667	4	4	4	3	4	5	3	4	3	6	5	5
1	1	0	1	1	20	0	20	0	4.25	5	4	4	5	5	4	4	4	4	4	4	4	4.66667	5	5	5	5	5	4	5	5	4	5	4	4
1	1	0	0	1	100	0	50	0	4.58333	5	4	5	4	4	5	5	4	4	5	5	5	3.58333	3	2	4	1	2	5	5	1	4	5	5	6
1	0	1	0	1	10	0	30	0	3.25	4	4	4	3	2	4	2	4	3	4	2	3	3.58333	4	5	5	3	3	4	2	5	3	4	3	2
1	0	1	1	1	0	0	0	1	4.25	4	6	6	5	5	4	3	6	3	3	3	3	4.83333	6	5	6	6	4	4	5	5	4	5	4	4
1	1	0	0	0	10	0	50		3.75	5	5	4	6	5	2	3	4	1	5	3	2	4.41667	4	6	4	4	6	5	3	4	4	5	4	4
1	0	1	0	1	100	0	30	1	4.16667	5	5	5	2	2	5	4	5	2	5	5	5	4.91667	5	5	5	5	5	5	5	5	4	5	5	5
1	1	1	0	1	100	0	50	0	4.16667	4	5	5	4	4	5	4	5	3	4	4	3	4.5	5	5	5	2	4	6	1	5	6	5	5	5
1	1	0	0	1	100	0	50	0	5	5	4	5	5	5	5	5	5	5	5	6	5	5.33333	5	5	5	6	5	6	6	5	5	6	5	5
1	0	0	0	0	100	50	50		4.41667	5	4	5	4	4	4	5	5	4	5	4	4	4.5	5	5	5	4	4	5	4	4	5	5	4	4
1	0	1	1	0	20	0	10		3.75	5	3	5	3	2	3	3	5	5	3	5	3	3.58333	4	5	4	3	1	5	3	5	3	3	4	3
1	1	0	0	1	100	0	50	0	3.41667	5	4	4	4	4	2	4	4	2	4	2	2	4.75	4	4	5	4	4	5	5	5	4	5	6	6
1	1	1	0	0	50	0	50		4.25	4	3	5	5	2	4	3	6	4	5	5	5	5.16667	5	2	6	6	2	6	6	5	6	6	6	6
1	1	0	0	0	70	0	50		4.58333	5	5	5	5	4	4	4	4	4	5	5	5	4.66667	5	5	5	5	4	5	5	4	4	5	5	4
1	0	1	0	1	30	0	40	0	4.25	4	3	5	4	3	5	5	4	4	4	5	5	3.91667	4	2	4	5	2	4	6	4	3	4	4	5
1	1	0	0	1	100	0	70	0	4	4	4	4	4	4	4	4	4	4	4	4	4	4.5	4	4	4	4	4	5	5	5	5	4	5	5
1	0	0	1	0	100	0	30		4.25	5	4	5	5	4	4	4	4	3	5	4	4	4.83333	4	3	5	5	4	6	5	5	6	5	5	5
1	0	0	0	1	100	40	60	1	4.83333	5	5	6	5	5	3	6	6	3	6	4	4	5.16667	6	6	6	1	6	6	1	6	6	6	6	6
1	0	1	1	1	100	40	40	0	3.41667	4	6	5	1	3	6	1	5	2	4	2	2	3.58333	4	6	5	2	3	5	3	6	2	4	2	1
1	1	0	0	0	100	0	70		3.5	3	2	4	3	5	3	4	3	3	4	4	4	4.41667	4	4	5	5	4	4	5	5	4	5	4	4
1	0	0	1	1	0	0	20	1	4.33333	4	4	5	4	4	4	5	4	4	4	5	5	3.41667	3	3	4	3	3	3	4	3	3	4	4	4
1	1	0	0	1	80	0	30	0	3.5	3	4	4	4	3	3	3	3	4	4	3	4	2.83333	2	2	6	2	2	3	2	2	3	3	3	4
1	1	0	1	1	30	0	30	0	4.33333	4	4	5	5	4	4	4	4	3	5	5	5	4.5	5	4	6	3	3	6	5	2	5	5	5	5
1	1	0	1	1	20	0	30	0	4.66667	5	4	5	5	5	6	6	4	4	5	3	4	4.25	5	4	6	1	6	1	6	5	3	4	5	5
1	0	1	0	0	100	50	50		4	4	5	5	5	6	3	4	4	3	4	3	2	4.91667	5	6	5	5	6	4	4	5	4	5	5	5
1	1	1	0	0	0	0	0		5.91667	6	5	6	6	6	6	6	6	6	6	6	6	4.75	5	1	6	5	1	5	6	4	6	6	6	6
1	0	0	0	0	100	50	50		4.25	4	4	3	4	3	5	5	4	4	5	5	5	4.41667	4	1	4	4	3	4	6	4	6	5	6	6
1	1	1	0	0	100	0	50		3	4	4	3	2	3	3	2	5	3	3	2	2	3.83333	5	4	5	3	4	5	4	5	3	3	2	3
1	0	0	0	1	20	0	20	0	3.91667	4	4	5	3	3	3	5	4	3	3	5	5	3.66667	1	1	5	5	5	4	2	2	5	4	5	5
1	0	0	0	0	50	0	0		3.75	4	4	3	3	4	4	4	4	3	4	4	4	3.91667	4	4	4	4	4	4	4	4	3	4	4	4
1	1	0	0	1	90	40	50	0	3.33333	6	5	6	2	1	5	1	5	1	5	1	2	3.58333	6	5	6	2	4	5	1	5	1	5	2	1
1	1	1	0	0	50	0	50		3.33333	3	2	5	2	2	4	3	3	4	4	4	4	3.66667	4	1	4	2	1	6	5	2	5	4	5	5
1	1	1	0	1	40	0	40	0	3.41667	3	5	5	3	3	3	2	4	3	6	2	2	4.08333	4	6	6	6	6	5	3	4	2	1	3	3
1	1	0	1	1	0	20	40	1	3.5	4	3	4	4	4	3	4	3	3	4	3	3	3.25	3	3	3	3	3	4	3	3	4	4	3	3
1	0	0	0	1	50	0	50	0	4.25	4	4	5	4	4	4	5	4	4	5	4	4	3.75	4	3	5	4	2	4	4	3	4	4	4	4
1	0	0	0	0	0	0	0		4.16667	5	5	4	4	5	5	5	3	3	4	3	4	4.41667	4	5	5	4	5	5	5	4	3	5	5	3
1	0	0	0	0	70	0	50		5	5	5	5	5	5	5	5	5	5	5	5	5	4.83333	5	5	5	5	5	4	5	5	4	5	5	5
1	1	1	0	1	70	0	50	0	3.83333	4	4	6	6	4	3	3	4	3	3	3	3	6	6	6	6	6	6	6	6	6	6	6	6	6
1	0	0	0	1	80	0	40	1	3.33333	5	6	3	2	5	2	2	2	5	2	5	1	3	2	1	5	2	1	5	4	3	3	4	3	3
1	0	1	0	1	90	50	50	1	3.75	3	3	5	3	3	4	5	3	3	5	4	4	4	2	1	6	2	1	6	5	2	5	6	6	6
1	1	1	0	1	50	0	50	0	4.33333	4	3	5	5	3	5	5	4	4	5	5	4	4.25	4	3	5	4	2	5	5	4	4	5	5	5
1	1	0	0	0	50	0	50		3.83333	4	3	5	4	3	4	4	3	4	4	4	4	4.16667	4	3	5	3	3	5	5	3	5	4	5	5
1	1	1	1	0	100	0	40		4.91667	5	5	5	5	5	5	5	5	4	5	5	5	3.91667	5	2	5	2	2	5	5	1	5	5	5	5
1	0	0	0	1	80	50	60	1	4.91667	5	4	6	5	4	6	5	5	4	5	5	5	4.83333	6	3	6	6	3	5	6	4	4	5	5	5
1	0	0	1	0	70	20	30		4.08333	3	3	4	4	3	5	5	3	4	5	5	5	3	3	2	4	2	2	3	4	2	2	4	4	4
1	0	1	0	1	100	30	50	1	4.83333	6	5	5	1	5	4	6	5	4	5	6	6	5	5	4	5	5	5	4	6	4	5	6	5	6
1	1	1	0	0	100	0	50		4.75	5	5	6	5	5	3	5	4	3	6	5	5	4.75	6	4	5	5	5	4	6	4	2	6	5	5
1	1	0	0	0	100	0	50		4.83333	5	5	6	6	4	4	5	4	4	5	5	5	4.83333	4	5	6	5	5	5	5	4	4	5	5	5
1	0	1	0	1	100	0	100	0	3	4	4	3	3	3	2	2	2	6	2	3	2	3.91667	4	4	3	4	5	4	3	4	4	4	4	4
1	0	0	0	1	60	0	50	1	4.16667	5	4	5	3	4	3	5	4	3	4	4	6	3.41667	5	3	4	3	4	1	4	4	2	4	3	4
1	1	0	0	0	80	0	60		4.83333	5	5	5	5	5	5	5	5	3	5	5	5	4.41667	4	4	5	4	4	3	5	5	3	6	5	5
1	1	0	1	0	20	0	30		3.83333	4	4	5	5	4	4	5	4	3	2	3	3	3.91667	4	5	5	4	4	3	5	4	2	3	4	4
1	1	1	0	1	100	0	100	1	4	5	5	5	2	5	2	5	5	4	3	2	5	4.75	5	5	6	5	4	5	5	5	2	5	5	5
1	0	0	0	0	50	10	40		4.08333	4	4	5	4	4	3	3	4	4	5	5	4	4.83333	5	5	6	4	5	3	5	5	5	5	5	5
1	1	1	0	0	100	0	50		4.5	4	4	5	4	4	5	5	4	4	5	5	5	5	5	5	5	5	5	5	5	5	5	5	5	5
1	1	0	0	1	30	0	40	0	4	5	4	5	5	3	2	5	4	2	5	4	4	3.91667	4	3	5	4	4	3	5	4	2	5	4	4
1	1	1	1	1	50	0	40	1	4.08333	5	4	5	4	4	3	4	4	3	5	4	4	5	5	5	5	5	5	5	5	5	5	5	5	5
0	1	0	0	0	50	0	100		6	6	6	6	6	6	6	6	6	6	6	6	6	6	6	6	6	6	6	6	6	6	6	6	6	6
0	1	0	0	0	100	0	100		3.58333	2	2	6	2	3	6	4	5	3	4	3	3	3.83333	3	3	4	3	2	5	6	1	6	3	6	4
0	0	0	0	0	100	0	100		4.25	5	5	5	4	5	5	4	5	3	4	3	3	3.83333	3	3	5	4	4	4	4	4	4	4	3	4
0	1	1	0	0	100	0	100		3.5	3	3	3	4	4	3	4	3	4	3	4	4	3.5	3	3	3	4	4	3	4	3	4	3	4	4
0	0	0	0	1	90	50	100	1	3.91667	5	5	5	4	4	4	2	5	3	4	4	2	3	2	3	4	2	2	5	2	3	3	4	2	4
0	0	0	0	0	100	50	100		5.58333	4	4	6	6	5	6	6	6	6	6	6	6	5.58333	3	6	6	5	5	6	6	6	6	6	6	6
0	1	0	0	1	100	0	100	0	4.66667	5	5	5	4	5	4	5	3	5	5	5	5	4	3	3	5	2	3	5	5	2	5	5	5	5
0	0	1	0	0	100	0	100		3.58333	3	3	3	2	4	5	3	4	4	4	4	4	3.83333	3	3	4	3	3	5	4	4	4	5	4	4
0	1	0	0	1	100	0	100	0	3.33333	5	3	5	2	4	5	3	3	3	3	2	2	3.08333	4	4	3	3	4	4	2	3	3	3	2	2
0	0	0	0	1	100	50	100	0	4.08333	4	4	4	4	4	5	4	3	4	5	4	4	3.91667	3	5	5	3	5	5	3	3	3	4	4	4
0	1	0	0	1	100	0	100	0	3.33333	4	4	4	2	3	4	3	3	3	3	4	3	3.25	3	2	5	2	4	4	3	3	3	4	3	3
0	1	0	0	1	100	0	100	0	6	6	6	6	6	6	6	6	6	6	6	6	6	5.08333	3	3	6	3	4	6	6	6	6	6	6	6
0	0	0	0	0	100	0	100		3.08333	5	4	4	2	5	5	2	4	1	3	1	1	2.91667	2	3	2	2	5	6	1	3	3	4	2	2
0	0	1	0	0	50	10	100		4.5	5	5	4	5	6	4	4	4	4	5	4	4	4.91667	4	4	6	4	6	5	5	4	6	5	5	5
0	1	1	0	1	30	50	100	0	3.91667	5	5	5	4	4	3	3	4	2	4	4	4	4	5	5	5	3	3	5	3	3	4	4	4	4
0	0	0	0	1	100	0	100	1	4	5	5	6	3	5	3	3	5	3	3	4	3	2.41667	2	2	5	2	2	1	5	2	2	2	2	2
0	1	0	0	0	70	0	100		3.83333	5	5	5	4	4	3	4	4	3	3	3	3	2.91667	2	2	3	1	4	4	3	1	4	3	4	4
0	1	1	0	0	0	0	100		2.83333	4	4	3	3	4	3	3	3	1	2	2	2	2.08333	2	2	3	5	2	2	2	2	1	2	1	1
0	0	0	0	1	100	50	100	1	3	4	4	5	3	3	3	2	3	2	3	2	2	3	4	4	4	3	2	4	2	4	2	3	2	2
0	1	0	0	0	70	0	100		3.66667	5	5	5	5	5	3	2	5	2	3	2	2	3.25	5	4	4	3	3	4	2	4	2	3	3	2
0	1	0	0	1	100	0	100	1	2.75	3	3	4	4	2	3	2	3	2	2	2	3	3.58333	3	3	5	2	3	5	3	3	5	3	4	4
0	0	1	0	1	100	0	100	1	5.33333	5	5	5	6	6	6	6	5	5	5	5	5	3.58333	3	2	4	3	2	5	6	3	5	4	3	3
0	0	1	0	1	30	0	100	1	4.25	6	6	5	5	6	5	3	6	2	3	2	2	4.83333	4	5	6	3	6	5	5	6	4	6	3	5
0	0	1	0	0	100	0	100		2.75	5	3	2	2	3	2	2	3	3	3	3	2	2.25	2	3	3	3	2	2	2	2	2	3	1	2
0	1	1	0	0	10	0	90		4.33333	6	6	6	6	6	6	1	6	1	6	1	1	2.66667	2	2	5	2	2	5	2	3	1	6	1	1
0	1	0	0	1	80	20	90	0	3.08333	2	4	3	2	3	5	1	4	4	5	2	2	2.66667	4	4	5	2	2	5	1	2	2	2	2	1
0	1	0	0	1	100	0	90	0	3.83333	5	5	4	3	5	3	5	4	3	3	3	3	3.41667	3	3	4	3	3	4	4	3	4	4	3	3
0	0	0	0	0	90	0	90		4.08333	4	5	4	5	5	3	3	5	4	4	4	3	3.41667	4	4	4	4	4	3	3	3	3	3	3	3
0	0	1	0	0	80	0	90		3.16667	3	4	4	3	4	3	3	3	3	3	3	2	3.25	3	4	4	2	3	4	3	3	3	4	3	3
0	1	0	0	1	80	0	90	1	4.58333	5	3	6	5	5	5	5	5	5	5	3	3	3.83333	5	3	5	2	3	6	3	4	4	5	3	3
0	0	1	0	1	100	0	90	0	3	3	3	3	2	3	3	3	3	3	4	3	3	2.41667	1	1	4	1	3	2	3	2	3	3	3	3
0	1	1	0	0	40	0	90		4	5	5	5	4	3	4	3	5	3	4	3	4	2.91667	2	2	4	2	3	5	2	2	3	4	3	3
0	0	0	0	1	100	0	90	0	3.83333	6	6	5	2	2	3	4	3	4	3	4	4	4.41667	1	4	6	6	6	6	3	6	2	6	4	3
0	1	0	0	0	0	0	80		3.41667	4	3	4	3	3	3	4	3	3	4	3	4	3.75	4	4	4	4	3	5	3	3	3	4	5	3
0	1	1	0	0	20	0	80		5	5	5	5	5	5	5	5	5	5	5	5	5	4.66667	5	5	5	5	5	3	4	5	4	5	5	5
0	1	1	0	0	100	0	80		3.83333	3	5	5	4	4	5	4	4	3	3	3	3	4	4	5	4	4	4	4	4	5	3	3	4	4
0	1	0	0	1	100	0	80	0	2.83333	4	2	5	1	2	2	4	3	2	4	3	2	2.5	3	2	4	2	2	2	3	2	2	3	3	2
0	0	1	0	0	30	20	80		3.75	5	5	5	3	3	4	3	4	3	4	3	3	3.91667	5	5	5	4	4	3	4	5	2	4	3	3
0	1	1	0	0	90	0	80		4.16667	5	5	5	4	4	5	4	5	3	4	3	3	3.91667	5	5	4	4	4	4	3	5	3	4	3	3
0	1	1	0	1	70	0	80	1	2.66667	2	1	5	1	2	2	1	4	2	4	4	4	3.58333	2	3	5	1	6	4	3	1	5	3	5	5
0	1	0	0	1	100	0	80	1	3.25	4	4	4	2	2	3	3	3	3	4	4	3	3	3	3	3	3	3	3	3	3	3	3	3	3
0	0	1	0	0	100	0	80		3.83333	5	5	5	3	5	4	4	6	2	3	2	2	4.25	3	3	5	1	4	6	6	3	4	4	6	6
0	0	1	0	0	100	0	80		3.58333	4	4	5	2	2	4	4	3	3	4	4	4	3.08333	2	2	4	2	2	4	4	2	3	4	4	4
0	1	0	0	0	100	0	80		5	5	5	5	5	5	5	5	5	5	5	5	5	4.66667	5	5	5	5	5	5	4	5	4	5	4	4
0	0	0	0	0	100	0	80		3.25	4	3	5	2	2	4	3	3	3	4	3	3	3.25	3	3	4	3	2	4	4	3	3	4	3	3
0	1	0	0	0	100	0	80		4	5	5	5	4	4	4	3	5	3	4	3	3	3.83333	4	4	5	3	4	4	4	4	4	4	3	3
0	0	0	0	0	50	0	80		3.41667	5	4	3	4	3	4	3	4	3	3	3	2	3.16667	2	4	4	3	2	5	3	3	3	4	2	3
0	0	0	0	1	100	20	80	1	3.33333	3	4	5	4	4	3	2	3	2	5	2	3	2.75	3	3	3	2	3	5	2	3	3	3	1	2
0	0	0	0	1	80	0	80	1	2.91667	4	4	4	2	2	3	3	3	2	4	2	2	3.83333	4	3	3	4	5	4	3	4	4	4	4	4
0	1	0	0	1	100	0	80	0	2.75	3	3	4	2	3	3	2	3	2	3	2	3	2.5	3	2	3	2	3	3	1	3	2	3	2	3
0	1	1	0	0	50	0	80		3.16667	4	3	4	2	3	4	3	3	3	3	3	3	3.5	2	4	4	2	4	5	4	4	3	4	3	3
0	0	0	0	0	70	0	80		3.41667	5	5	5	2	3	3	3	4	3	4	2	2	2.58333	2	5	3	1	5	3	3	2	2	3	1	1
0	0	0	0	0	100	0	80		3.91667	5	5	5	4	5	4	3	2	4	4	4	2	3.58333	1	3	5	1	3	6	5	1	5	4	4	5
0	1	0	0	1	100	0	80	0	2.91667	3	5	2	2	5	3	2	4	2	3	2	2	4.33333	5	3	5	5	5	3	5	5	5	2	5	4
0	1	1	0	0	50	0	80		4	5	5	3	5	5	4	3	5	3	3	4	3	2.83333	2	3	3	2	3	4	3	3	3	3	3	2
0	0	1	0	1	90	0	80	0	3.08333	3	3	3	2	4	4	3	3	3	4	3	2	4	3	3	4	3	3	5	4	3	5	5	5	5
0	0	0	0	1	50	20	80	1	4.16667	5	5	4	2	4	5	4	5	3	5	4	4	3.58333	2	2	4	1	4	5	3	5	5	5	3	4
0	1	1	0	0	0	0	80		4.08333	5	3	4	5	5	4	3	5	3	4	4	4	4.91667	5	1	6	6	1	6	6	5	5	6	6	6
0	0	1	0	1	60	0	70	0	3.16667	5	4	4	3	4	3	3	3	2	3	2	2	1.5	2	2	1	2	2	2	2	1	1	1	1	1
0	0	1	0	1	40	0	70	1	4.41667	5	5	5	5	5	4	4	4	4	4	4	4	2.91667	2	4	3	1	2	4	2	3	4	4	3	3
0	0	0	0	1	100	0	70	1	2.83333	1	1	3	4	4	3	3	3	3	3	3	3	3.41667	1	2	3	1	1	6	4	1	6	4	6	6
0	0	1	0	1	80	0	70	0	4.33333	5	5	5	5	5	3	3	5	3	5	4	4	4.58333	4	4	1	4	5	5	5	5	5	5	6	6
0	1	0	0	0	50	0	70		3.58333	4	4	5	3	3	4	3	4	3	4	3	3	3.58333	3	4	4	3	4	4	3	3	3	4	4	4
0	1	0	0	0	100	0	70		3.58333	5	5	5	4	4	5	2	4	2	3	2	2	3.5	4	4	2	4	4	4	3	4	4	4	3	2
0	0	0	0	0	90	10	70		4	3	5	5	4	5	4	3	4	4	4	4	3	2.33333	2	2	3	2	3	3	3	2	2	2	2	2
0	1	1	0	1	80	0	70	0	4.25	5	5	5	4	4	4	4	4	4	4	4	4	3.58333	3	3	4	3	3	4	4	3	4	4	4	4
0	1	0	0	0	50	0	70		3.5	5	5	2	4	4	4	3	3	3	3	3	3	4.08333	5	5	5	3	5	4	3	4	3	4	4	4
0	0	0	0	0	100	0	70		3.5	5	5	5	2	3	4	2	3	3	4	3	3	3.41667	3	4	4	4	4	4	2	4	3	4	3	2
0	1	1	0	0	50	0	70		4.66667	5	6	3	4	6	5	3	5	5	4	5	5	4.33333	4	6	3	3	6	3	4	4	5	4	5	5
0	0	0	0	1	50	0	70	1	3.66667	5	5	5	4	4	3	2	5	2	3	3	3	3.08333	2	2	2	2	2	5	3	2	4	3	5	5
0	0	0	0	0	100	0	70		3.33333	4	5	3	4	3	3	3	3	3	3	3	3	3.75	5	5	5	4	4	3	2	5	3	3	3	3
0	0	0	0	1	50	30	70	0	2.91667	4	4	5	4	3	3	2	2	2	2	2	2	3	2	2	4	1	2	4	5	1	3	4	5	3
0	1	1	0	0	10	0	70		4.33333	5	5	5	5	5	4	4	5	4	4	3	3	2.25	1	1	2	1	3	4	2	2	2	3	3	3
0	1	1	0	0	50	0	70		4	4	4	4	4	4	4	4	4	4	4	4	4	3.5	3	2	4	3	3	4	4	3	4	4	4	4
0	1	1	0	1	80	0	70	0	3.66667	5	4	5	4	3	4	2	4	3	4	3	3	3.25	2	3	4	3	3	5	3	3	3	4	3	3
0	1	0	0	0	70	0	70		3.5	5	5	3	3	4	3	3	4	3	3	3	3	3.41667	4	4	3	4	4	3	3	4	3	3	3	3
0	0	0	0	0	70	0	70		3.25	5	5	4	3	4	3	3	4	2	2	2	2	3.66667	3	4	4	3	4	4	3	3	4	4	4	4
0	1	1	0	0	50	0	70		4.25	5	5	5	3	4	5	4	4	4	4	4	4	4.5	4	4	4	3	4	5	4	4	5	5	6	6
0	1	1	0	1	40	10	70	0	4.5	5	5	4	5	5	5	5	5	4	5	3	3	4.75	5	5	5	4	5	5	5	5	4	5	4	5
0	1	0	0	0	40	0	70		4.08333	4	5	5	3	5	3	4	5	3	5	3	4	3.83333	2	3	5	3	3	3	5	5	3	5	4	5
0	1	1	0	1	100	0	70	0	3.58333	3	3	4	4	3	5	3	6	2	5	3	2	3.83333	3	4	4	3	2	6	5	5	3	4	3	4
0	1	0	0	1	100	0	70	0	3.75	5	5	3	5	5	2	3	5	3	4	3	2	3.5	3	5	4	5	5	4	3	5	2	2	2	2
0	1	1	0	0	20	0	70		2.83333	4	4	3	2	4	3	2	3	2	3	2	2	2.91667	3	3	3	2	3	3	3	3	3	3	3	3
0	1	0	0	0	40	0	70		3.41667	4	4	4	2	4	3	3	4	3	4	3	3	2.83333	2	3	3	1	3	3	3	4	3	3	3	3
0	1	0	0	1	100	20	70	1	3.66667	5	4	3	3	4	3	4	3	4	3	4	4	3.33333	3	3	4	3	3	3	4	3	3	3	4	4
0	1	0	0	1	80	0	70	0	3.75	5	5	5	4	4	3	3	3	3	4	3	3	4.08333	2	3	5	1	3	6	5	3	5	5	5	6
0	1	0	0	0	80	0	70		3.33333	5	5	3	4	5	3	2	4	2	3	2	2	4.33333	2	5	5	2	4	6	5	4	6	5	5	3
0	1	1	0	1	100	0	70	0	2.58333	3	3	2	3	2	2	2	2	4	3	3	2	3.25	2	4	3	3	4	5	2	3	5	3	3	2
0	0	0	0	1	40	0	70	1	3.41667	5	5	2	5	6	2	2	4	2	2	3	3	3.33333	4	6	3	4	6	2	2	5	2	2	2	2
0	0	1	0	0	80	0	70		4.33333	3	4	6	4	4	4	5	4	3	5	5	5	4.25	3	4	5	3	5	5	5	4	4	5	4	4
0	1	1	0	0	50	0	70		4	5	3	5	4	4	4	4	4	4	4	3	4	3.41667	4	3	4	3	3	4	4	3	3	4	3	3
0	0	1	0	1	80	0	70	0	3.5	4	4	4	4	4	3	3	4	3	3	3	3	3.58333	3	3	4	3	4	4	3	4	4	4	4	3
0	0	0	0	1	50	10	70	0	2.75	3	2	3	2	4	3	3	2	2	3	3	3	2.66667	1	1	3	2	2	3	3	1	4	3	5	4
0	0	0	0	1	100	50	70	1	2.16667	2	3	2	2	3	2	2	2	2	2	2	2	1.91667	2	2	2	1	2	2	2	2	2	2	2	2
0	0	0	0	1	100	0	70	1	3.08333	5	3	4	4	3	3	2	3	2	4	2	2	3.33333	5	3	4	4	2	3	3	3	3	4	3	3
0	0	1	0	0	40	0	60		3.16667	4	5	4	3	4	2	3	3	3	3	2	2	4.25	4	4	4	3	5	5	2	3	5	5	5	6
0	1	0	0	0	80	0	60		2.58333	3	3	3	2	3	2	3	3	2	3	2	2	3.08333	3	3	5	3	3	3	3	3	3	3	2	3
0	0	1	0	1	90	0	60	0	3.5	3	3	5	2	3	4	3	4	4	4	3	4	3.08333	2	2	4	2	3	3	4	4	3	3	3	4
0	1	0	0	1	80	0	60	1	4.16667	5	4	5	5	5	4	4	4	4	4	3	3	3.91667	3	4	4	3	4	5	4	4	4	4	4	4
0	1	0	0	0	100	0	60		4.16667	3	5	3	2	4	5	3	5	5	5	5	5	3.83333	4	4	4	4	4	5	3	5	3	4	3	3
0	1	1	0	1	50	30	60	0	3.41667	4	3	3	3	3	3	4	4	4	4	3	3	3.58333	4	3	3	3	4	4	4	4	3	4	4	3
0	0	0	0	1	80	20	60	1	4.08333	5	5	3	4	4	5	4	5	4	4	3	3	4.08333	5	5	4	3	4	5	4	4	4	4	4	3
0	1	0	0	1	70	0	60	0	3.25	4	4	4	2	4	3	3	3	3	3	3	3	3.58333	3	3	4	3	3	4	4	3	4	4	4	4
0	1	0	0	1	70	0	60	1	3.08333	2	3	4	2	4	5	3	2	3	4	3	2	3.5	2	2	4	2	3	6	3	4	4	4	4	4
0	1	0	0	0	100	0	60		3.75	3	4	5	3	4	5	4	4	3	4	3	3	4.08333	5	5	5	5	4	4	4	4	3	4	3	3
0	1	0	0	1	100	0	60	1	3.08333	5	4	4	3	3	3	2	4	2	3	2	2	3.5	2	3	4	3	3	4	4	3	4	4	4	4
0	1	1	0	1	50	0	60	0	3.25	4	2	3	2	3	3	2	4	3	5	4	4	3.83333	5	5	5	3	5	4	3	4	3	3	3	3
0	1	1	0	0	50	0	60		3.33333	4	5	2	2	4	3	3	3	3	3	4	4	3.25	3	3	2	3	3	3	4	3	3	4	4	4
0	1	0	0	1	70	0	60	0	3.41667	5	5	4	4	4	2	2	5	2	4	2	2	3.16667	4	3	4	3	3	4	2	5	2	4	2	2
0	1	0	0	1	100	0	60	0	2.5	2	2	3	2	2	3	2	2	2	4	4	2	2.33333	2	3	2	2	2	3	2	4	2	2	2	2
0	0	1	0	1	90	50	60	0	3.91667	5	5	5	3	6	4	2	5	3	5	2	2	4.08333	5	5	5	3	5	5	3	4	3	5	3	3
0	0	0	0	1	60	0	60	0	4.5	5	5	5	4	4	5	4	5	4	5	4	4	4	4	4	5	3	4	4	4	3	4	5	4	4
0	1	0	0	0	70	0	60		3.91667	3	5	5	4	4	5	4	4	3	4	3	3	3.66667	4	4	4	4	4	4	3	4	3	4	3	3
0	1	0	0	1	50	0	60	0	2.91667	3	5	3	2	3	3	3	3	3	3	2	2	3.5	3	4	4	2	3	5	4	2	4	4	4	3
0	0	1	0	0	30	0	60		4.5	5	5	5	5	6	4	3	5	4	4	4	4	3.08333	3	4	4	2	3	3	3	3	3	3	3	3
0	1	0	0	0	80	0	60		3.83333	3	3	3	5	4	4	4	4	4	4	4	4	3.75	2	3	4	2	4	5	4	3	5	5	4	4
0	0	0	0	0	50	0	60		4.08333	5	5	5	2	4	4	4	5	4	4	3	4	3.58333	5	3	4	4	4	3	4	4	3	3	3	3
0	1	0	0	0	100	0	60		3.91667	5	5	5	2	5	4	3	4	4	3	4	3	3.41667	3	4	4	3	4	3	4	3	3	4	3	3
0	0	1	0	1	70	20	60	1	3.83333	5	5	5	5	5	5	3	3	2	5	2	1	3.58333	5	3	5	5	5	3	3	3	2	5	2	2
0	1	0	0	1	70	0	60	0	4	5	5	5	5	5	4	2	5	2	4	3	3	2.83333	4	3	3	2	4	2	2	4	2	3	3	2
0	1	1	0	1	50	0	60	1	3.66667	4	4	4	3	4	3	4	3	4	3	4	4	2.25	1	1	1	2	2	4	3	1	3	2	3	4
0	1	0	0	0	50	0	60		3.25	4	4	5	2	2	4	3	3	3	3	3	3	2.75	3	3	4	2	2	5	3	2	2	3	2	2
0	1	1	0	1	50	0	60	0	3.83333	4	4	5	4	4	4	4	3	3	4	3	4	3.16667	3	2	4	2	2	4	4	3	3	4	3	4
0	1	1	0	0	20	0	60		3.66667	5	4	4	4	5	4	3	3	3	4	3	2	3.5	3	3	4	3	5	4	3	3	4	4	3	3
0	1	0	0	1	90	0	60	0	4	5	5	3	4	5	4	3	4	5	3	3	4	3.5	3	4	4	2	4	4	3	3	4	3	4	4
0	1	1	0	0	50	0	60		3.83333	5	5	5	5	2	3	4	4	3	4	3	3	3.33333	3	3	5	3	3	3	4	3	3	4	3	3
0	0	0	0	0	70	10	60		2.83333	3	3	3	4	3	3	3	3	2	3	2	2	2.91667	4	3	4	2	3	2	4	3	2	4	2	2
0	1	0	0	1	70	0	60	0	4.66667	5	5	5	4	4	5	4	5	4	5	5	5	3.83333	3	4	4	3	4	4	4	4	4	4	4	4
0	1	1	0	1	30	0	60	1	3.25	4	4	4	2	4	4	2	3	3	3	3	3	3.16667	2	3	4	2	3	4	4	4	4	2	3	3
0	0	0	0	1	70	10	60	1	3.25	3	3	3	5	3	3	3	4	3	3	3	3	2.83333	2	3	3	2	3	3	3	3	3	3	3	3
0	1	1	0	1	50	0	60	0	3.58333	5	4	5	4	4	4	2	5	2	4	2	2	2.91667	3	2	4	2	3	4	3	3	3	3	2	3
0	1	1	0	1	30	0	50	0	3.41667	3	3	5	3	3	5	2	4	3	4	3	3	3.41667	4	4	5	4	4	3	2	4	3	4	2	2
0	1	0	0	0	50	0	50		4.66667	5	5	5	5	5	5	4	5	4	5	4	4	1.75	1	1	4	1	1	6	1	1	1	2	1	1
0	1	1	0	0	100	0	50		3.66667	4	3	3	2	3	5	3	3	5	3	5	5	4	3	2	5	3	2	6	4	3	4	6	5	5
0	1	0	0	0	100	0	50		3.75	5	5	4	5	4	3	3	4	3	3	3	3	3.41667	4	4	4	4	4	4	2	3	3	3	3	3
0	1	1	0	1	30	0	50	0	3.83333	5	5	4	5	5	3	2	5	3	3	3	3	2.58333	1	2	3	2	2	4	3	2	3	3	3	3
0	1	0	0	0	100	0	50		3.91667	5	5	5	4	4	3	4	4	3	4	3	3	3.16667	3	2	4	2	2	4	3	5	3	4	3	3
0	0	0	0	0	50	0	50		4.16667	5	5	5	4	5	3	3	4	2	4	5	5	2.91667	4	3	2	2	3	1	4	3	4	3	4	2
0	1	0	0	1	50	10	50	0	2.75	2	2	3	2	2	4	3	3	3	3	3	3	2.83333	2	3	3	2	2	4	3	3	3	3	3	3
0	1	1	0	0	30	0	50		3.58333	3	3	3	4	5	3	4	2	4	3	5	4	3.66667	3	3	3	4	4	4	4	4	4	3	4	4
0	0	0	0	0	80	50	50		2.16667	3	3	2	2	2	2	2	2	2	2	2	2	2	1	1	1	2	2	4	2	2	3	3	1	2
0	0	0	0	0	40	0	50		3.75	3	3	4	4	4	4	4	3	4	4	4	4	3.25	2	2	4	2	3	3	4	3	4	4	4	4
0	0	0	0	0	100	20	50		4.08333	5	5	5	4	4	4	4	4	4	4	3	3	3.58333	3	4	4	3	3	3	4	4	3	4	4	4
0	1	0	0	0	70	0	50		3.83333	5	5	5	5	5	3	3	5	3	3	2	2	4.41667	5	5	4	5	5	4	4	5	4	4	4	4
0	1	1	0	0	50	0	50		2	2	2	2	2	2	2	2	2	2	2	2	2	2.33333	2	3	3	2	3	3	2	2	2	2	2	2
0	0	1	0	0	50	20	50		4.75	5	5	5	5	4	5	4	5	4	5	5	5	3.83333	4	4	3	4	4	4	3	3	5	4	4	4
0	1	1	0	1	100	0	50	0	4.41667	5	5	5	3	4	5	5	5	3	5	4	4	4.25	2	4	5	3	5	6	5	4	3	5	4	5
0	1	0	0	0	70	0	50		4.08333	5	5	3	5	5	4	5	5	3	4	2	3	3.5	5	5	2	3	5	3	2	5	3	3	3	3
0	0	0	0	0	100	50	50		3.16667	2	3	5	4	3	4	4	3	3	3	2	2	3.75	3	3	4	2	3	4	5	4	4	5	4	4
0	1	1	0	1	100	0	50	1	3.58333	4	4	4	4	4	3	4	4	3	3	3	3	2.91667	2	2	3	5	3	3	3	2	3	3	3	3
0	1	0	0	0	90	30	50		4.33333	5	5	5	5	5	3	3	5	4	4	4	4	4.33333	5	5	5	4	4	4	5	5	3	5	3	4
0	1	1	0	0	50	0	50		1.5	1	1	2	1	1	2	1	1	2	2	2	2	1.58333	1	1	2	1	1	2	2	1	2	2	2	2
0	0	1	0	1	50	10	50	1	3.58333	3	3	5	2	3	4	3	4	4	4	4	4	3.5	3	3	3	3	3	4	4	3	4	4	4	4
0	1	1	0	0	100	0	50		5	5	5	5	5	5	5	5	5	5	5	5	5	2.33333	2	2	3	2	2	3	2	2	3	2	2	3
0	0	1	0	1	20	0	50	0	3.16667	4	3	5	4	4	4	3	2	2	2	3	2	2.41667	2	2	2	2	2	3	3	1	3	3	3	3
0	1	0	0	0	80	0	50		3.33333	5	5	3	3	3	3	3	3	3	3	3	3	3	3	3	3	3	3	3	3	3	3	3	3	3
0	1	1	0	0	100	0	50		3.91667	5	5	5	3	4	5	4	3	3	4	3	3	3.5	3	3	4	3	3	5	4	3	3	5	3	3
0	1	1	0	1	100	0	50	0	4.5	5	5	5	4	4	5	4	5	4	5	4	4	4	3	4	5	3	3	5	4	4	4	5	4	4
0	1	1	0	0	50	0	50		4.16667	5	5	5	3	4	4	4	4	4	4	4	4	4	4	4	4	4	4	4	4	4	4	4	4	4
0	1	0	0	0	50	0	50		4.75	5	5	5	5	5	5	5	5	5	5	5	2	3	3	3	3	3	3	3	3	3	3	3	3	3
0	0	0	0	1	100	0	50	1	4.58333	5	5	5	4	4	5	5	4	5	5	4	4	4.16667	3	3	5	3	3	5	5	3	5	5	5	5
0	0	1	0	0	100	0	50		3.5	5	5	5	2	2	5	2	5	2	5	2	2	3.25	4	4	3	3	4	3	3	3	3	3	3	3
0	0	0	0	0	100	50	50		5.16667	5	5	5	5	6	5	5	5	5	5	6	5	4.91667	5	5	5	5	5	5	5	5	5	5	5	4
0	0	0	0	0	100	50	50		3.41667	5	3	5	2	3	4	3	3	3	4	3	3	3.33333	2	3	3	2	3	5	3	3	4	4	4	4
0	0	0	0	0	70	0	50		5	5	5	5	5	5	5	5	5	5	5	5	5	4.66667	5	5	5	2	5	5	5	5	4	5	5	5
0	1	1	0	1	100	0	50	0	2	2	2	2	2	2	2	2	2	2	2	2	2	2	2	2	2	2	2	2	2	2	2	2	2	2
0	1	1	0	1	50	0	50	0	4.16667	5	5	4	4	4	4	3	5	4	4	4	4	2.75	2	2	4	1	3	3	3	2	3	4	3	3
0	1	1	0	0	10	0	50		3.41667	5	5	5	2	3	4	2	5	1	5	2	2	3.08333	2	3	6	1	2	6	1	4	2	5	3	2
0	0	1	0	1	100	50	50	1	3.33333	5	5	3	4	4	2	3	4	2	3	2	3	3.5	2	2	5	2	3	5	4	3	4	4	4	4
0	0	0	0	1	70	0	50	1	3.58333	2	3	5	2	2	5	4	3	4	5	4	4	3.16667	1	1	5	1	1	5	5	1	4	4	5	5
0	1	0	0	0	40	0	50		2.58333	3	3	2	2	3	3	2	3	3	3	2	2	3	2	2	3	1	3	4	2	2	5	4	4	4
0	1	0	0	0	50	0	50		3.33333	4	4	5	2	2	4	4	3	3	3	3	3	3.41667	2	2	4	3	2	4	5	2	4	4	4	5
0	0	1	0	1	50	0	50	1	5.16667	6	6	6	6	6	6	4	5	2	5	5	5	1.66667	1	1	4	1	1	4	1	1	1	3	1	1
0	1	1	0	1	100	0	50	0	3.41667	5	3	3	2	4	4	3	4	3	4	3	3	4.16667	4	4	5	4	4	5	3	4	5	4	4	4
0	0	0	0	0	80	10	50		4	5	5	5	4	4	4	4	4	3	4	3	3	3	3	4	2	2	5	3	2	4	2	3	3	3
0	0	1	0	0	100	50	50		3.16667	3	3	3	4	3	3	4	3	3	3	3	3	3.25	3	2	4	3	2	5	3	3	4	4	3	3
0	1	0	0	0	70	0	50		3.66667	4	5	5	2	3	4	4	4	3	4	3	3	3.83333	3	4	4	3	4	4	4	4	4	4	4	4
0	1	1	0	1	70	0	50	1	3.66667	4	4	4	4	4	4	3	4	3	4	3	3	3.91667	4	4	4	4	4	4	4	4	3	4	4	4
0	1	1	0	1	20	0	50	1	2.83333	3	4	3	4	2	2	2	3	2	3	3	3	4	3	3	5	3	3	4	6	4	4	4	5	4
0	1	0	0	0	90	0	50		3.36364		3	5	2	2	4	4	4	4	3	3	3	3.58333	2	2	5	2	2	5	5	4	4	4	4	4
0	0	1	0	1	30	0	50	0	3.33333	3	3	5	2	3	3	4	3	3	4	3	4	3.91667	4	3	4	4	4	3	4	5	3	5	4	4
0	1	0	0	0	70	0	50		2.75	3	3	3	2	3	3	3	3	2	3	2	3	3.5	3	4	4	2	4	4	4	4	4	3	3	3
0	1	1	0	1	100	0	50	1	3.16667	3	5	3	2	3	3	3	3	3	4	3	3	2.91667	3	2	4	3	2	3	3	3	3	3	3	3
0	1	1	0	0	30	0	50		4.58333	5	6	5	5	4	6	4	4	4	4	5	3	3.16667	2	1	3	2	1	6	3	1	5	5	4	5
0	1	1	0	0	50	0	50		3.33333	3	1	5	2	2	5	4	2	5	4	3	4	3.66667	3	1	5	3	2	6	4	1	5	4	6	4
0	1	0	0	1	0	10	50	0	4.16667	5	5	5	4	4	4	4	4	3	4	4	4	3.91667	3	3	4	3	4	5	4	4	4	5	4	4
0	0	0	0	1	100	0	50	0	3.5	5	5	5	4	4	3	3	3	3	3	2	2	2	2	2	2	2	2	2	2	2	2	2	2	2
0	1	0	0	1	30	0	50	0	2.41667	2	2	2	1	3	3	3	2	3	2	3	3	3.66667	2	2	4	1	4	6	4	2	5	3	5	6
0	1	0	0	0	100	0	50		5	5	5	5	5	5	5	5	5	5	5	5	5	3.41667	2	2	4	3	2	4	4	3	4	5	4	4
0	0	1	0	0	100	50	50		3.66667	4	4	4	4	5	4	3	3	3	4	3	3	2.66667	2	2	4	2	3	3	4	3	2	3	2	2
0	1	0	0	0	50	0	50		4.33333	5	5	5	3	4	4	5	4	4	5	4	4	3.83333	2	2	5	3	2	5	5	2	5	5	5	5
0	1	1	0	1	100	0	50	0	4.16667	5	5	3	5	6	4	3	5	3	4	3	4	3.91667	3	4	4	3	4	4	3	3	4	5	5	5
0	0	0	0	0	50	30	50		4.16667	5	5	4	3	5	3	4	4	4	4	4	5	3.08333	2	3	5	1	2	5	3	2	5	3	3	3
0	1	1	0	0	50	0	50		2.91667	3	3	3	2	3	3	3	3	3	3	3	3	2.91667	1	2	3	3	4	3	4	2	3	3	4	3
0	1	0	0	0	90	0	50		3.16667	3	3	5	2	3	3	4	3	3	3	3	3	2.91667	1	2	5	1	1	2	5	2	3	5	4	4
0	0	1	0	0	40	0	50		3.83333	5	5	4	4	4	4	3	5	3	3	3	3	3.75	3	4	5	3	4	5	3	4	4	4	3	3
0	0	1	0	0	50	20	50		2	2	2	2	2	2	2	2	2	2	2	2	2	1.75	1	2	3	1	1	2	2	1	2	2	2	2
0	1	1	0	1	20	0	50	0	2.91667	3	2	4	2	3	3	3	3	3	3	3	3	2.66667	2	2	4	1	2	4	3	2	3	3	3	3
0	1	1	0	0	80	0	50		3.25	3	2	3	4	4	3	4	4	3	3	3	3	2.58333	2	2	3	3	2	3	2	3	3	3	3	2
0	1	0	0	0	60	0	50		2.5	2	5	2	2	5	2	2	2	2	2	2	2	2.33333	2	4	2	2	4	3	2	1	2	2	2	2
0	1	1	0	0	100	0	50		3.91667	5	4	5	3	4	4	3	4	4	3	4	4	3.75	2	4	4	3	4	4	5	3	4	4	4	4
0	1	0	0	0	100	0	50		4.41667	5	5	4	5	5	5	4	5	3	4	4	4	3.41667	2	3	4	2	2	4	4	3	4	4	5	4
0	1	1	0	0	10	10	50		3.25	3	3	3	4	3	4	3	3	3	4	3	3	3.08333	3	3	3	3	3	4	3	3	3	3	3	3
0	1	1	0	1	20	0	50	0	3.33333	4	5	5	3	3	3	3	4	2	4	2	2	2.83333	3	2	3	2	3	4	3	4	2	4	2	2
0	0	0	0	1	50	0	50	1	3.83333	5	5	5	4	4	4	3	5	3	3	2	3	3.66667	4	5	3	3	4	4	3	5	3	4	3	3
0	1	1	0	1	50	0	50	0	3.25	4	4	3	3	4	3	3	3	3	3	3	3	3.5	4	4	3	4	4	4	4	3	3	3	3	3
0	1	0	0	1	50	0	50	0	3.25	3	3	4	3	3	4	3	3	3	4	3	3	2.83333	2	2	4	2	2	3	4	3	3	3	3	3
0	1	1	0	0	50	0	50		3.41667	2	2	5	4	4	4	4	4	3	3	3	3	3.25	2	2	5	2	3	5	3	3	3	4	3	4
0	0	0	0	0	30	0	50		3.41667	4	5	5	2	3	3	4	3	2	4	3	3	4	3	4	5	3	3	5	5	3	4	5	4	4
0	1	1	0	1	40	0	50	0	3.75	5	4	5	4	4	3	4	5	2	3	3	3	4.5	5	5	5	4	4	5	4	5	4	5	4	4
0	0	1	0	1	50	10	50	0	4.75	5	4	5	4	4	5	5	5	5	5	5	5	4.16667	4	3	5	3	3	4	5	4	4	5	5	5
0	1	1	0	0	20	0	50		4.08333	5	5	5	5	5	4	3	4	3	4	3	3	4.16667	4	4	4	5	5	4	4	4	4	4	4	4
0	1	1	0	0	50	0	50		4.16667	5	4	5	5	5	5	3	5	5	2	3	3	4.75	3	5	3	4	5	6	5	6	5	5	5	5
0	1	1	0	0	10	0	50		3.75	5	4	5	4	3	5	3	3	3	4	3	3	2.08333	1	1	1	1	1	5	2	1	2	4	3	3
0	1	0	0	0	50	10	50		3.66667	5	5	5	3	5	3	3	5	2	3	2	3	4.08333	4	5	5	3	4	5	5	4	5	3	3	3
0	1	1	0	0	40	0	50		2.83333	3	3	3	3	3	3	3	3	3	3	2	2	2.58333	2	2	4	2	2	3	3	2	2	3	3	3
0	0	1	0	0	60	30	50		3.25	3	2	4	3	4	4	2	2	3	4	4	4	2.5	2	2	3	1	3	3	2	2	3	3	3	3
0	1	0	0	0	30	0	50		3.58333	3	3	5	4	3	4	4	4	3	4	3	3	3.66667	3	3	4	3	3	4	4	4	4	4	4	4
0	1	0	0	0	70	0	50		3.83333	5	5	3	5	5	4	3	5	3	2	3	3	3.83333	4	5	3	4	6	4	3	5	3	3	3	3
0	1	1	0	0	70	0	50		2.91667	3	3	3	2	3	3	3	3	3	3	3	3	2.33333	2	2	3	2	3	2	2	3	2	3	2	2
0	0	1	0	1	30	0	50	0	2.66667	4	4	3	2	3	3	2	3	2	2	2	2	2.75	3	3	4	3	3	3	2	3	2	3	2	2
0	0	1	0	0	100	20	50		3.83333	5	5	4	4	4	4	3	5	3	4	3	2	3.41667	3	3	4	2	4	5	4	4	2	5	3	2
0	1	1	0	0	40	0	50		3.83333	5	5	4	2	5	4	3	5	3	4	3	3	2.91667	2	2	4	2	2	2	5	3	3	4	3	3
0	0	0	0	0	50	10	50		4.08333	5	5	5	5	4	4	4	2	4	5	3	3	4.08333	5	5	4	5	5	4	4	4	3	4	3	3
0	0	0	0	0	100	50	50		3.33333	5	5	3	4	3	4	3	3	3	3	2	2	3.16667	5	4	4	3	2	4	3	3	3	3	2	2
0	0	1	0	0	70	30	50		2.5	5	4	4	3	3	2	1	2	1	3	1	1	2	2	1	2	2	1	3	2	2	2	3	2	2
0	1	1	0	1	10	0	50	1	4.08333	5	5	5	3	4	4	3	3	4	5	4	4	4.41667	4	4	5	3	3	5	5	4	5	5	5	5
0	0	1	0	0	100	0	50		4.33333	5	3	5	4	4	5	4	5	4	5	4	4	4.25	4	4	4	4	4	5	4	5	4	5	4	4
0	1	1	0	0	20	0	50		3.91667	5	5	5	3	4	4	4	4	3	4	3	3	3.25	3	3	4	2	3	4	4	3	3	4	3	3
0	1	1	0	1	100	0	50	0	3.16667	4	4	5	3	4	2	3	5	2	2	2	2	3.58333	3	3	4	2	2	4	4	3	4	4	5	5
0	1	1	0	0	100	0	50		4.08333	4	4	5	5	2	5	3	4	4	5	4	4	3.91667	1	3	5	2	2	5	5	4	5	5	5	5
0	0	0	0	0	100	0	50		2.91667	4	4	4	2	3	3	3	3	2	3	2	2	3.08333	3	3	4	3	3	3	3	3	3	3	3	3
0	1	1	0	1	10	0	50	0	3.5	4	4	5	3	3	4	3	3	3	4	3	3	3.33333	2	2	4	3	3	4	4	3	3	4	4	4
0	1	1	0	0	50	0	50		3.41667	2	3	4	3	3	3	4	3	4	4	4	4	3.91667	2	3	5	2	3	5	5	3	5	5	4	5
0	1	1	0	0	50	0	50		3.33333	3	4	5	3	4	2	4	2	3	4	3	3	2.91667	2	1	4	2	1	4	4	2	3	4	4	4
0	1	1	0	1	50	0	50	0	5.16667	5	5	5	6	6	5	5	5	5	5	5	5	3.58333	2	2	4	1	3	4	5	2	5	5	5	5
0	1	0	0	1	100	0	50	0	3.25	3	3	5	2	2	5	3	3	2	5	3	3	2.75	3	3	5	2	2	3	3	2	2	4	2	2
0	0	0	0	1	50	0	50	0	3.58333	2	3	5	5	3	4	5	3	3	4	3	3	3.16667	3	3	3	3	5	4	3	2	3	4	2	3
0	1	0	0	1	60	0	50	1	4.66667	5	5	5	5	4	4	5	5	4	5	4	5	1.83333	1	1	4	1	1	5	1	1	1	2	2	2
0	1	1	0	0	100	0	50		3.41667	4	4	5	2	3	3	4	3	3	4	3	3	3.33333	2	2	5	2	3	3	4	3	4	5	4	3
0	0	0	0	0	70	0	50		4	5	5	5	4	4	4	3	4	4	4	3	3	4	4	4	4	4	4	4	4	4	4	4	4	4
0	1	1	0	0	50	0	50		3.83333	5	5	5	4	4	4	3	4	3	3	3	3	3.66667	4	4	4	4	4	4	3	5	3	3	3	3
0	1	1	0	0	100	0	50		3.66667	5	5	5	3	3	3	4	4	2	4	3	3	3.16667	3	6	5	3	3	3	3	3	2	2	2	3
0	0	1	0	1	50	0	50	0	3.66667	3	3	5	2	2	5	4	3	4	5	4	4	3.08333	3	2	4	2	2	4	3	2	4	4	3	4
0	0	1	0	1	0	0	50	0	2	2	2	2	2	2	2	2	2	2	2	2	2	2.91667	1	1	5	1	1	5	5	2	4	4	2	4
0	1	1	0	0	50	0	50		3.25	4	4	4	3	3	3	3	3	3	3	3	3	3	3	3	3	3	3	3	3	3	3	3	3	3
0	0	0	0	0	70	30	50		2.83333	3	3	3	3	3	2	3	3	2	3	3	3	2.75	3	3	3	3	4	3	2	3	2	2	2	3
0	1	0	0	0	100	0	50		3.41667	3	2	5	2	3	4	4	3	4	4	3	4	2.91667	3	3	3	2	3	3	3	3	3	3	3	3
0	0	1	0	0	50	20	50		2.91667	3	3	3	2	3	3	3	3	3	3	3	3	2.91667	2	3	3	3	3	3	3	3	3	3	3	3
0	1	1	0	1	100	0	50	1	3.91667	5	4	5	3	2	5	4	5	3	5	3	3	3.91667	4	4	5	3	3	5	4	4	4	5	3	3
0	0	0	0	1	100	50	50	0	3.25	3	4	5	2	4	5	3	3	1	3	3	3	3.75	1	3	4	1	3	6	6	2	4	3	6	6
0	1	0	0	1	50	0	50	0	4.08333	5	5	5	4	4	4	4	4	3	4	4	3	3.91667	4	4	5	4	4	4	3	5	3	4	4	3
0	0	0	0	0	50	10	50		3.41667	5	5	4	3	3	4	3	4	3	3	2	2	3.41667	3	4	4	3	2	4	3	4	3	4	4	3
0	1	0	0	1	90	0	50	0	3.41667	3	4	4	3	4	3	3	4	3	4	3	3	3.66667	4	4	4	4	4	4	3	4	3	4	3	3
0	0	1	0	1	50	20	50	1	2.08333	3	3	2	2	2	4	1	3	1	1	1	2	2.66667	5	5	1	3	5	3	1	4	2	1	1	1
0	0	0	0	0	50	50	50		2.91667	3	3	3	2	3	3	3	3	3	3	3	3	2.66667	2	3	3	3	3	3	3	2	2	3	2	3
0	1	1	0	1	100	0	50	0	3.41667	2	3	4	3	4	5	3	4	3	4	3	3	2.25	3	2	4	1	1	5	1	1	3	2	2	2
0	1	1	0	1	100	0	50	1	3.08333	3	3	3	2	3	4	3	4	3	3	3	3	3.75	4	3	3	4	4	4	4	4	3	4	4	4
0	1	1	0	1	50	0	50	0	3.33333	4	2	5	2	3	4	4	3	3	4	3	3	3.08333	2	3	4	2	3	4	3	3	3	4	3	3
0	1	0	0	1	100	0	50	0	4.75	5	5	5	5	5	4	5	5	4	5	4	5	4.66667	5	4	5	4	5	4	4	5	4	5	5	6
0	1	0	0	0	100	0	50		2.5	3	3	3	2	2	3	2	3	2	3	2	2	3	3	3	3	3	3	3	3	3	3	3	3	3
0	1	1	0	1	100	50	50	0	3.58333	4	4	5	4	4	4	3	3	3	3	3	3	3.75	3	3	4	4	4	4	4	3	4	4	4	4
0	1	1	0	1	10	0	50	0	3.83333	5	5	5	4	3	3	3	4	3	4	3	4	3.33333	3	3	4	4	2	4	5	3	3	2	3	4
0	0	0	0	1	70	40	50	1	3.5	4	5	4	2	4	4	3	3	3	4	3	3	3.25	3	3	4	2	3	5	3	3	3	4	3	3
0	0	0	0	1	100	10	50	1	2.83333	3	3	3	2	4	3	2	3	3	3	3	2	2.58333	3	3	3	2	3	3	2	2	3	3	2	2
0	0	0	0	0	100	50	50		4.08333	5	5	5	3	5	4	3	4	4	5	3	3	4.08333	2	2	5	2	2	6	4	3	5	6	6	6
0	1	1	0	1	100	0	50	0	2.08333	3	3	1	1	3	3	1	1	2	3	2	2	3.08333	2	2	3	1	3	4	3	3	4	4	4	4
0	0	1	0	0	50	20	50		3.25	3	3	3	4	3	3	3	4	4	3	3	3	3.41667	3	3	4	2	2	4	4	3	4	4	4	4
0	1	1	0	1	10	0	50	1	5.25	6	5	5	5	4	6	5	6	6	4	5	6	4	3	2	5	3	3	5	4	3	6	4	5	5
0	1	1	0	1	100	0	50	1	3.75	4	5	5	5	5	3	2	4	3	4	2	3	3.91667	3	3	5	3	6	4	4	3	5	5	3	3
0	0	1	0	0	20	0	50		3.25	4	4	5	2	4	3	2	3	3	3	3	3	3	3	4	4	2	4	3	2	3	3	2	3	3
0	0	0	0	0	90	0	50		3.5	5	4	5	4	3	4	3	3	2	4	2	3	3.33333	5	5	5	3	4	3	1	4	2	4	2	2
0	0	0	0	0	80	30	50		3.41667	5	5	4	3	5	3	2	4	2	5	1	2	3.66667	2	5	4	4	5	4	4	2	3	4	3	4
0	1	1	0	0	50	0	50		3.83333	5	5	5	5	5	3	4	5	1	3	3	2	2.91667	2	2	5	1	2	3	4	2	3	5	3	3
0	1	0	0	0	50	10	50		3.66667	5	4	5	3	5	4	3	3	3	4	3	2	3.25	3	4	4	3	4	5	2	3	2	5	2	2
0	1	0	0	1	50	0	50	0	3.16667	4	4	4	2	3	3	3	3	3	3	3	3	3.25	3	3	4	3	3	4	3	3	4	3	3	3
0	0	0	0	1	40	10	50	1	4.16667	5	5	5	4	5	4	3	5	4	4	3	3	4.16667	5	4	5	3	5	5	3	5	4	5	3	3
0	1	0	0	1	70	0	50	0	2.66667	2	3	5	1	2	2	3	1	3	5	3	2	2.5	2	3	4	1	2	3	3	2	2	4	2	2
0	1	0	0	0	100	0	50		3.41667	3	3	5	4	3	3	4	4	3	3	3	3	2.83333	3	2	4	2	2	2	4	4	3	2	3	3
0	0	1	0	1	70	40	50	0	4.25	5	5	5	4	4	4	4	4	4	4	4	4	4	4	4	4	4	4	4	4	4	4	4	4	4
0	1	1	0	1	70	0	50	0	4	4	4	5	3	4	5	3	4	3	5	4	4	3.75	4	5	4	2	3	5	4	3	3	4	4	4
0	0	1	0	0	50	20	50		4	5	5	5	5	4	4	4	4	2	4	3	3	3	4	3	5	3	2	3	3	3	3	3	2	2
0	0	1	0	0	90	0	50		3.08333	3	3	3	2	2	4	4	3	3	4	3	3	3.16667	3	2	4	3	3	4	4	2	3	4	3	3
0	0	1	0	1	50	10	50	1	3.91667	4	5	5	3	4	4	3	4	3	4	4	4	3.75	3	4	4	3	3	4	4	4	4	4	4	4
0	0	0	0	1	50	0	50	0	3.83333	5	6	4	5	5	3	3	5	2	2	3	3	3	4	2	5	3	3	3	4	3	2	3	2	2
0	0	1	0	1	80	50	50	1	3	3	3	3	4	5	2	3	3	2	4	2	2	2.91667	2	2	4	2	3	3	3	3	3	4	3	3
0	1	0	0	1	70	0	50	0	3.58333	4	4	4	2	2	4	3	5	4	4	4	3	4.66667	6	5	5	4	6	5	4	5	4	5	4	3
0	1	1	0	0	30	0	50		2.41667	4	4	2	2	2	2	2	3	2	2	2	2	1.83333	1	3	2	2	2	1	2	2	2	1	2	2
0	1	1	0	0	100	0	50		3.75	5	5	5	4	4	3	3	4	3	3	3	3	3.91667	4	4	4	4	4	4	4	4	3	4	4	4
0	1	0	0	0	100	0	50		3.83333	5	5	4	3	4	5	3	4	3	4	3	3	4	3	4	4	4	4	5	4	4	4	4	4	4
0	0	1	0	1	30	0	50	1	3.5	5	5	5	2	5	5	4	2	2	3	2	2	4.08333	2	4	5	2	3	5	5	3	5	5	5	5
0	0	0	0	0	100	50	50		3.41667	6	6	2	1	6	3	2	6	2	3	2	2	5.08333	6	6	2	1	6	6	6	6	5	5	6	6
0	0	0	0	1	100	0	50	1	3.08333	3	3	5	2	2	3	3	3	3	4	3	3	3.41667	1	1	5	1	1	5	5	2	5	5	5	5
0	1	0	0	0	70	0	50		3.25	4	3	4	2	4	4	3	3	3	3	3	3	3.5	3	2	4	2	4	5	3	3	4	4	4	4
0	0	1	0	0	20	30	50		2.16667	3	3	2	2	2	2	2	2	2	2	2	2	4.66667	5	5	5	5	5	4	4	5	4	5	5	4
0	1	1	0	1	50	0	50	0	3.08333	5	5	2	3	5	3	2	4	2	2	2	2	2.83333	4	5	1	3	5	2	2	4	2	2	2	2
0	1	1	0	0	50	0	50		3.41667	3	2	5	4	4	2	4	4	3	3	4	3	2.91667	2	2	3	2	2	5	3	3	4	3	3	3
0	1	1	0	1	30	0	50	1	2.58333	4	4	5	2	2	2	2	2	2	2	2	2	3.25	2	3	4	2	2	4	4	2	4	4	4	4
0	0	0	0	1	60	0	50	1	3.91667	5	5	5	4	4	3	3	3	4	3	4	4	3.58333	5	4	3	4	4	3	3	3	3	3	4	4
0	1	1	0	1	80	0	50	0	2.25	3	3	3	2	2	2	2	2	2	2	2	2	2.16667	2	2	2	1	2	4	3	1	3	2	2	2
0	0	0	0	1	50	0	50	1	3.75	5	4	5	4	4	3	4	4	2	4	3	3	2.83333	3	3	4	2	2	2	3	3	3	3	3	3
0	1	1	0	0	20	0	50		3.91667	4	4	4	3	4	4	4	4	4	4	4	4	3.66667	3	3	4	3	3	4	4	4	4	4	4	4
0	1	1	0	1	50	0	50	1	3.66667	3	3	5	2	3	4	4	3	4	5	4	4	3.33333	3	2	5	2	1	4	3	3	4	5	4	4
0	0	1	0	1	30	0	50	1	3.16667	5	3	5	4	3	2	2	5	2	3	2	2	2.41667	2	4	2	2	4	3	2	4	2	2	1	1
0	0	0	0	1	20	0	50	0	2.58333	3	3	3	2	4	2	2	3	2	3	2	2	2.25	2	3	2	2	2	3	3	2	2	2	2	2
0	1	1	0	1	100	0	50	0	3.5	4	4	5	3	3	3	3	3	3	5	3	3	3.58333	3	3	5	3	3	3	4	3	4	4	4	4
0	0	1	0	0	40	0	50		2.41667	2	2	2	2	4	4	2	2	2	3	2	2	1.58333	2	1	2	2	1	4	1	1	1	2	1	1
0	1	0	0	1	80	0	50	0	4.41667	5	5	5	4	5	5	4	3	4	5	4	4	3.75	4	4	4	2	4	4	4	3	4	4	4	4
0	1	1	0	0	30	0	50		3.66667	3	3	4	3	5	4	4	3	3	4	4	4	3.91667	3	4	5	2	5	5	4	3	3	4	5	4
0	1	1	0	1	20	0	50	0	3.83333	5	5	5	4	4	4	2	5	3	4	3	2	3.91667	5	4	5	4	4	4	2	4	4	5	3	3
0	1	0	0	1	100	0	50	1	3.33333	5	3	5	4	4	3	2	4	2	4	2	2	2.58333	3	3	4	2	3	3	2	2	2	3	2	2
0	0	1	0	1	30	30	50	1	3.08333	3	3	3	3	3	4	3	3	3	3	3	3	2.91667	2	3	3	2	2	5	3	3	3	3	3	3
0	0	1	0	1	0	50	50	0	2.91667	1	5	1	6	6	1	6	1	3	1	2	2	1.81818	1	1	1	2	2	5	2	1	2	1	2
0	1	0	0	1	70	0	50	0	2.75	4	5	3	2	2	3	2	2	3	3	2	2	2.83333	3	3	4	2	3	4	2	2	3	4	2	2
0	1	0	0	1	20	0	50	1	3.58333	3	4	5	4	4	3	4	3	3	4	3	3	3.5	3	4	4	4	4	3	3	3	3	4	3	4
0	1	0	0	1	100	0	40	0	4.5	5	5	5	5	5	3	4	5	4	5	4	4	4.33333	2	5	4	3	5	4	5	4	4	4	6	6
0	1	1	1	1	50	0	40	0	4.58333	5	5	5	5	5	4	4	4	5	5	4	4	4	4	4	5	4	4	4	3	4	4	4	4	4
0	1	1	0	0	10	0	40		2.58333	3	3	3	2	3	3	2	4	1	3	2	2	4.08333	2	2	6	2	2	6	6	3	5	5	5	5
0	0	0	1	0	50	30	40		4.08333	5	5	5	3	3	4	4	4	4	4	4	4	3.58333	3	4	4	3	4	3	4	3	3	4	4	4
0	0	0	0	1	100	0	40	1	3.66667	5	5	5	3	4	3	3	4	3	3	3	3	3.08333	3	1	4	3	3	4	3	3	3	4	3	3
0	0	0	0	0	100	0	40		3.25	4	4	2	2	4	4	2	4	3	3	3	4	3.25	2	2	3	1	4	5	4	2	4	4	4	4
0	1	1	1	0	100	0	40		3.5	4	4	4	2	2	5	3	4	3	4	4	3	3.5	3	3	4	4	3	3	3	4	3	4	4	4
0	1	1	0	0	60	0	40		3.58333	5	5	3	4	4	3	3	4	3	3	3	3	3	3	3	3	3	3	3	3	3	3	3	3	3
0	1	0	0	0	40	30	40		3.66667	4	3	3	4	3	4	4	4	4	4	3	4	3.5	4	3	3	3	3	3	4	4	4	4	3	4
0	0	0	0	0	80	0	40		3.66667	4	4	4	2	4	4	3	3	4	4	4	4	3.5	3	3	4	3	3	4	3	3	4	4	4	4
0	1	0	0	1	30	0	40	1	3.08333	5	5	2	5	5	1	1	4	2	3	2	2	2.83333	4	4	3	4	5	2	1	5	2	2	1	1
0	0	0	0	0	30	0	40		5.5	5	6	4	5	6	6	6	5	5	6	6	6	3.58333	1	6	4	1	4	5	3	4	3	6	3	3
0	0	1	1	1	50	20	40	1	3.16667	1	2	2	4	4	3	4	2	4	3	5	4	2.41667	1	1	2	1	2	2	4	1	4	3	4	4
0	0	1	0	0	50	10	40		3.83333	5	5	4	3	5	4	2	4	4	4	3	3	3.66667	4	4	4	3	4	5	2	4	4	4	3	3
0	0	0	1	1	50	30	40	1	4.08333	5	5	5	4	4	4	4	3	4	4	3	4	3.25	2	4	5	2	4	3	3	3	3	4	3	3
0	1	1	1	0	100	0	40		3.75	5	5	5	5	3	3	3	4	3	3	3	3	3.58333	3	3	5	3	3	3	4	4	3	4	4	4
0	0	1	1	0	0	0	40		2.66667	5	6	2	2	2	2	2	5	2	1	2	1	3.58333	1	3	5	2	6	5	4	2	3	5	4	3
0	0	1	0	1	70	0	40	1	3.83333	5	5	5	3	4	3	3	5	3	4	3	3	4.75	6	5	5	5	5	5	5	5	4	4	4	4
0	0	1	0	1	60	0	40	0	3.08333	3	3	3	2	4	3	3	3	3	4	3	3	2.66667	2	2	3	2	2	3	2	3	3	4	3	3
0	0	1	0	0	50	0	40		3.58333	3	3	4	3	3	4	4	3	4	4	4	4	3.58333	3	3	4	3	3	4	4	3	4	4	4	4
0	1	1	0	0	30	0	40		4	5	3	5	4	4	4	4	4	3	4	4	4	2.91667	1	2	4	2	2	4	4	2	3	3	4	4
0	1	1	0	1	40	0	40	0	3.08333	3	3	4	2	3	3	3	3	3	4	3	3	3.66667	3	3	5	2	3	5	3	4	4	4	4	4
0	1	0	0	0	50	0	40		3.58333	5	5	4	3	4	4	2	3	3	4	3	3	3.16667	4	4	3	3	4	3	3	4	2	3	3	2
0	1	0	1	0	20	0	40		3.75	4	4	4	2	3	5	3	5	4	5	3	3	2.83333	3	3	5	2	2	3	3	3	2	3	3	2
0	0	0	0	1	40	0	40	0	4.33333	5	5	5	4	4	4	4	5	4	4	4	4	4.08333	6	6	2	5	5	4	3	5	4	3	3	3
0	1	1	1	1	40	0	40	1	3.41667	5	5	3	4	4	4	3	3	3	3	2	2	3.08333	3	4	3	3	3	3	3	3	3	3	3	3
0	0	0	1	1	30	10	40	1	3.91667	4	4	5	2	4	4	4	4	4	4	4	4	3.83333	3	3	4	3	4	4	4	4	4	5	4	4
0	1	1	1	1	30	0	40	1	3.75	5	4	3	5	4	4	2	3	3	5	3	4	3.41667	2	5	1	4	4	4	2	3	3	5	4	4
0	0	1	1	1	50	0	40	1	3.41667	5	5	5	4	3	3	2	5	2	3	2	2	3.33333	5	5	2	5	5	2	3	5	2	2	2	2
0	0	0	1	0	40	0	40		2.91667	3	3	3	2	3	3	3	3	3	3	3	3	3	3	3	3	3	3	3	3	3	3	3	3	3
0	0	0	0	0	40	20	40		3.16667	4	3	3	3	4	3	3	3	3	3	3	3	3.5	3	4	3	4	4	3	3	4	4	3	4	3
0	1	1	0	0	10	0	40		3.33333	5	5	5	2	3	5	2	4	3	2	2	2	3.16667	5	4	2	2	3	5	2	5	2	4	2	2
0	0	1	0	1	10	0	40	0	3.83333	5	4	5	4	4	5	4	4	2	3	3	3	2.91667	2	5	3	3	5	3	2	4	2	2	2	2
0	0	1	0	1	20	0	40	1	3.16667	4	4	4	2	2	4	3	3	3	3	3	3	4.16667	5	5	5	4	4	5	4	4	4	3	3	4
0	0	0	0	0	70	0	40		3.5	4	4	4	3	3	4	3	4	3	4	3	3	3.41667	1	1	5	1	1	5	5	3	4	5	5	5
0	0	0	1	1	100	30	40	1	2.91667	3	3	2	5	4	2	2	4	3	3	2	2	3.25	2	2	3	3	4	4	4	3	4	4	3	3
0	1	0	0	1	20	0	40	0	5.08333	5	6	5	6	6	4	5	5	5	4	5	5	4.75	5	5	4	6	6	4	4	5	3	5	5	5
0	0	1	0	0	30	20	40		3.33333	5	5	4	3	4	3	3	3	2	4	2	2	2.16667	4	3	3	1	1	2	2	2	2	2	2	2
0	1	1	0	0	90	0	40		3.25	4	4	4	3	3	4	2	3	3	3	3	3	3.75	3	4	4	2	4	4	4	4	4	4	4	4
0	1	1	1	1	20	0	40	1	2.41667	4	3	2	2	3	2	2	3	2	2	2	2	2.41667	2	2	5	2	2	2	2	2	2	3	2	3
0	1	1	1	1	30	0	40	1	4.16667	5	5	5	5	5	4	3	5	3	4	3	3	2.58333	1	2	4	1	2	3	3	2	3	4	3	3
0	1	0	0	1	70	0	40	0	3.75	3	5	5	2	4	5	4	3	4	4	3	3	3.58333	3	3	5	2	4	4	4	3	4	4	3	4
0	1	1	1	1	50	0	40	0	3.41667	4	5	3	5	4	2	3	5	2	2	3	3	3.5	4	5	3	4	4	4	2	5	3	3	3	2
0	1	0	0	0	50	0	40		2.83333	5	5	3	2	4	3	2	3	1	4	1	1	3.75	3	3	6	2	2	5	4	4	4	5	3	4
0	1	0	1	0	30	0	40		4	5	4	5	3	4	3	4	4	4	4	4	4	4.33333	4	3	4	5	5	4	4	5	4	5	5	4
0	1	1	0	0	20	0	40		3.5	5	5	4	3	4	3	3	4	3	4	2	2	3.08333	3	3	4	3	3	4	3	3	3	4	2	2
0	0	1	0	0	20	0	40		4	5	4	5	4	4	4	4	4	3	4	4	3	6	6	6	6	6	6	6	6	6	6	6	6	6
0	0	1	0	1	70	0	40	0	4.08333	5	5	5	4	4	5	2	4	4	5	3	3	4.25	5	5	4	5	5	5	3	4	3	5	3	4
0	0	1	0	1	50	0	40	0	4	5	5	6	2	4	5	2	5	3	5	3	3	3.58333	3	2	6	1	4	6	4	3	3	5	3	3
0	0	0	1	1	30	0	40	1	3.16667	3	3	3	3	4	3	3	3	3	4	3	3	3	3	3	4	2	3	3	3	3	3	3	3	3
0	0	0	1	0	20	0	40		3.83333	5	5	4	4	5	3	3	3	4	4	3	3	3.5	3	3	4	3	3	5	4	4	4	2	3	4
0	0	0	1	1	80	20	40	1	4.66667	5	5	5	6	6	5	5	5	3	5	3	3	3.83333	4	5	5	4	4	4	4	3	3	4	3	3
0	1	0	0	0	70	0	40		3.5	4	4	4	4	4	3	3	4	3	3	3	3	3.25	2	2	5	2	2	4	3	3	4	4	4	4
0	0	1	1	0	100	0	40		3.66667	5	5	4	4	5	2	2	5	3	3	3	3	2.5	1	1	3	2	2	3	4	2	3	3	3	3
0	0	0	1	1	0	0	40	1	3.16667	1	5	5	2	2	4	2	3	3	5	3	3	3	3	1	5	1	3	4	4	1	3	5	3	3
0	1	0	1	1	100	50	40	1	3.33333	3	3	5	2	4	4	3	4	3	3	3	3	3.25	3	3	3	3	4	4	3	4	3	3	3	3
0	0	0	0	0	70	50	40		3.75	5	5	4	3	5	4	3	4	2	4	3	3	3.41667	2	3	4	4	4	5	2	3	3	4	4	3
0	1	0	0	0	70	0	40		2.66667	4	3	4	2	3	2	2	3	2	3	2	2	2.58333	2	4	3	2	3	3	2	2	2	3	2	3
0	1	0	1	1	10	0	40	1	3.41667	4	3	5	2	2	4	4	4	3	4	3	3	3.5	4	3	5	2	1	5	5	3	3	5	3	3
0	0	1	1	1	100	40	40	1	4.16667	6	5	6	4	3	6	4	5	2	5	2	2	2.25	1	1	4	1	2	2	2	1	2	5	2	4
0	1	0	0	1	60	0	40	0	3.08333	3	3	3	2	2	4	3	3	4	3	4	3	3.58333	3	3	4	3	3	4	4	3	4	4	4	4
0	0	0	1	1	20	0	40	0	2.66667	4	3	4	2	3	3	2	2	2	3	2	2	2.91667	3	4	4	2	3	3	3	2	2	3	3	3
0	1	0	0	0	60	0	40		4.5	5	5	5	5	4	5	4	4	4	5	4	4	3.66667	2	1	5	2	3	6	5	3	4	5	4	4
0	1	0	1	0	30	0	40		4	5	5	5	4	4	4	3	4	4	4	3	3	3.66667	4	4	3	4	5	4	3	4	3	4	3	3
0	0	1	0	0	50	30	40		4.33333	5	5	5	4	4	5	4	4	4	4	4	4	3	3	3	4	1	3	3	4	3	3	3	3	3
0	1	0	1	0	40	0	40		3.66667	4	4	5	4	2	5	4	3	3	4	3	3	2.91667	4	2	4	2	2	4	2	3	3	3	3	3
0	0	0	1	0	50	30	40		2.58333	3	3	3	2	3	3	2	3	2	3	2	2	2.16667	1	2	4	2	2	2	3	1	2	3	2	2
0	1	1	0	0	50	0	40		3.41667	2	3	5	3	4	5	3	4	3	3	3	3	4	3	3	4	3	3	5	5	4	4	4	5	5
0	0	0	1	0	40	0	40		3.5	4	2	5	3	3	4	4	4	3	4	3	3	3.58333	2	2	5	6	1	5	4	2	4	5	4	3
0	1	0	1	1	50	0	40	0	4.41667	5	6	5	4	5	4	4	4	4	4	4	4	3.16667	2	2	4	2	2	4	4	2	4	4	4	4
0	0	1	1	1	0	0	40	1	3.58333	4	4	5	4	4	4	3	3	3	3	3	3	3.16667	3	3	5	2	3	3	3	3	3	4	3	3
0	1	1	0	1	100	0	40	0	3.66667	3	3	4	3	3	4	4	4	4	4	4	4	3.33333	3	2	3	3	3	3	4	4	3	4	4	4
0	0	1	0	1	50	10	40	1	4	5	5	5	4	4	4	3	5	3	4	3	3	4.41667	5	5	4	5	4	5	4	4	4	4	5	4
0	1	0	0	0	0	0	40		4.33333	5	5	5	5	5	2	5	5	3	4	4	4	3.91667	4	4	5	3	3	4	4	4	4	4	4	4
0	0	1	1	1	20	0	40	1	3.83333	5	5	5	3	4	4	3	4	3	4	3	3	3.75	4	4	4	4	4	4	4	4	3	4	3	3
0	0	0	1	1	100	50	40	1	2.91667	4	4	5	2	3	3	2	3	2	3	2	2	2.25	2	3	3	2	2	3	2	2	2	2	2	2
0	1	1	1	1	100	0	40	1	4.33333	5	5	5	3	4	4	5	5	4	4	4	4	3.5	1	2	5	1	1	5	6	1	6	2	6	6
0	0	1	0	1	50	30	40	1	2.58333	4	3	2	2	2	2	2	3	2	5	2	2	2.25	1	2	4	2	1	6	3	1	2	1	2	2
0	1	1	0	0	30	0	40		3	3	3	3	4	3	5	3	3	2	3	2	2	3.66667	4	4	4	3	4	4	3	4	4	4	3	3
0	1	0	1	0	60	0	30		3.58333	4	4	3	4	3	3	4	4	4	4	3	3	2.58333	1	1	4	1	1	5	3	1	5	3	3	3
0	1	0	1	0	30	20	30		2.66667	1	2	2	2	3	3	4	3	3	3	3	3	2.91667	1	2	3	5	2	4	4	1	4	3	3	3
0	0	1	0	0	20	20	30		4.75	4	5	5	5	4	5	5	4	5	5	5	5	4	2	3	5	2	4	4	5	3	5	5	5	5
0	0	1	0	0	30	10	30		3.5	5	4	5	2	3	4	3	3	3	3	4	3	3.16667	3	3	3	3	4	4	3	3	3	3	3	3
0	0	0	0	0	70	10	30		3.16667	3	4	5	3	3	5	3	2	3	2	3	2	1.91667	1	1	3	1	2	3	1	1	3	2	2	3
0	1	0	1	0	10	0	30		3.5	3	3	3	2	4	3	5	3	4	4	4	4	3.08333	2	4	3	3	3	3	4	2	4	3	3	3
0	0	0	1	1	30	20	30	0	3.66667	5	5	3	4	4	3	3	4	3	4	3	3	4	5	5	3	3	4	5	3	4	4	4	4	4
0	0	0	0	0	30	0	30		4	5	4	5	4	4	4	4	5	3	4	3	3	3.25	2	3	4	3	3	2	4	4	3	3	4	4
0	1	0	1	1	20	30	30	0	3.16667	3	3	4	2	3	4	3	3	3	4	3	3	3.08333	4	2	2	3	3	4	3	3	3	4	3	3
0	0	0	0	0	60	30	30		2.58333	2	3	2	2	3	3	3	2	3	2	3	3	2.83333	2	3	2	2	3	4	3	2	4	3	3	3
0	0	0	0	0	40	0	30		2.25	2	3	3	2	2	2	2	3	2	2	2	2	4	2	2	5	2	3	5	5	4	5	5	5	5
0	0	1	0	0	60	0	30		3	3	3	5	2	3	4	2	3	2	5	2	2	4	2	1	5	2	2	6	6	2	6	6	5	5
0	0	1	1	0	30	0	30		3.33333	3	5	3	2	4	3	3	3	3	3	4	4	3.58333	5	5	3	3	5	4	3	4	3	3	3	2
0	0	1	0	0	10	20	30		3.08333	4	5	2	2	3	5	2	3	3	2	3	3	2.58333	4	3	3	2	2	3	2	2	3	2	2	3
0	1	1	0	0	10	0	30		3.25	3	5	3	2	5	3	3	3	3	3	3	3	3.58333	2	4	3	2	4	4	3	2	5	4	5	5
0	0	0	1	0	70	50	30		3.41667	5	5	3	4	4	4	2	5	2	3	2	2	2.58333	3	2	3	1	2	5	2	3	3	4	1	2
0	1	1	0	1	10	0	30	0	3.75	5	5	5	3	4	4	3	4	3	3	3	3	3.16667	3	4	3	3	3	3	3	4	3	3	3	3
0	1	0	0	1	50	0	30	1	4.5	5	5	5	3	4	5	3	4	5	5	5	5	3.25	2	2	4	2	2	4	4	3	4	4	5	3
0	0	1	1	0	50	10	30		3.08333	2	2	2	2	5	4	3	4	3	4	3	3	2.75	2	2	3	3	3	4	3	2	3	2	3	3
0	0	0	1	1	50	20	30	1	3.25	3	4	5	3	4	3	3	3	3	4	2	2	4.66667	5	4	5	5	5	5	4	5	4	5	5	4
0	1	0	1	1	100	50	30	0	3.83333	3	5	5	4	5	4	2	4	3	3	4	4	3.08333	2	4	2	3	3	4	3	4	3	3	3	3
0	1	0	0	0	40	0	30		2.58333	3	3	3	2	2	2	2	3	2	3	3	3	2.41667	2	3	2	3	3	3	2	3	2	2	2	2
0	1	0	1	0	80	0	30		3.91667	5	4	5	5	4	4	3	4	3	4	3	3	2.41667	1	1	3	1	2	4	3	1	4	3	3	3
0	0	0	0	0	70	0	30		2.83333	3	3	5	2	2	3	4	3	2	3	2	2	5	5	5	5	5	5	5	5	5	5	5	5	5
0	1	0	1	1	20	0	30	1	3.25	4	3	3	3	3	4	3	3	3	3	3	4	3.58333	4	4	3	3	4	4	3	4	3	4	3	4
0	0	1	0	0	60	50	30		3.91667	5	5	5	3	4	4	3	5	3	4	3	3	3.16667	2	1	4	2	3	4	5	4	3	4	3	3
0	1	1	1	0	50	0	30		3	3	3	3	2	2	4	3	3	4	3	3	3	2.91667	2	3	3	3	3	4	3	2	3	3	3	3
0	1	0	1	0	40	0	30		3.66667	5	5	3	4	4	4	3	4	3	3	3	3	3.66667	2	5	4	2	4	5	4	2	4	4	4	4
0	0	1	0	0	100	30	30		3.75	3	3	5	4	3	5	4	3	4	5	3	3	4.16667	3	3	5	3	3	5	5	3	5	5	5	5
0	1	1	1	0	50	0	30		4.75	5	4	5	6	5	5	3	4	5	5	5	5	4	3	2	5	4	2	6	6	5	3	5	3	4
0	0	1	0	1	10	30	30	0	2.66667	3	3	5	4	2	5	2	3	1	2	1	1	3.41667	5	2	3	5	2	5	3	5	3	2	3	3
0	0	1	1	1	40	0	30	0	1.58333	1	2	2	1	3	1	2	2	1	2	1	1	2.83333	2	3	4	3	3	3	3	3	3	3	2	2
0	0	1	0	1	20	30	30	0	3.66667	5	5	4	3	5	3	3	4	3	3	3	3	3.83333	2	2	5	2	2	5	5	3	5	5	5	5
0	0	1	0	1	100	0	30	1	4.16667	5	5	5	4	4	5	4	4	4	4	3	3	4.33333	4	4	5	4	4	5	4	4	5	4	5	4
0	1	0	0	1	30	0	30	1	3.33333	4	3	5	4	5	4	2	4	2	3	2	2	3.75	4	4	4	3	3	3	4	5	4	4	4	3
0	0	1	1	1	50	0	30	0	4	5	5	5	3	4	4	4	4	3	4	4	3	4	4	4	4	3	4	5	4	4	4	4	5	3
0	0	0	1	0	70	0	30		3.91667	5	5	5	3	4	4	4	5	3	4	2	3	4.33333	4	5	5	4	4	4	4	5	4	5	4	4
0	0	1	1	0	10	0	30		3.25	5	5	2	4	6	2	2	5	2	2	2	2	2.83333	3	3	3	1	3	3	3	3	3	3	3	3
0	1	1	0	1	30	0	30	0	1.91667	2	2	2	2	2	2	2	2	2	1	2	2	2.08333	1	1	2	1	1	4	2	1	4	3	2	3
0	0	0	1	0	20	0	30		2.25	4	4	2	2	2	1	2	2	2	2	2	2	3.16667	2	2	2	2	2	6	3	3	6	3	4	3
0	1	1	1	0	40	10	30		3.91667	4	5	5	3	3	6	3	4	3	5	2	4	2.83333	2	2	1	2	3	4	2	2	4	5	3	4
0	1	1	0	0	100	0	30		4.41667	5	5	5	5	5	3	3	5	4	4	5	4	4	4	4	4	4	4	4	4	4	4	4	4	4
0	0	0	1	0	80	20	30		4.16667	5	5	5	4	2	5	4	5	3	4	4	4	4.08333	5	5	5	4	4	5	3	4	3	5	3	3
0	1	0	1	0	30	0	30		4.33333	4	4	6	2	3	5	5	4	4	5	5	5	4.16667	3	3	5	3	3	5	5	3	5	5	5	5
0	1	0	0	1	100	0	30	0	4.58333	5	5	5	5	4	5	5	4	4	5	4	4	4.41667	4	5	5	4	4	4	5	4	4	5	4	5
0	0	1	0	1	20	0	30	0	3.58333	4	4	4	4	5	3	3	4	3	3	3	3	2.91667	1	2	3	1	2	4	4	1	5	4	4	4
0	0	1	1	0	10	10	30		3.58333	4	2	2	4	4	3	5	3	5	2	4	5	2.66667	3	2	2	2	3	3	3	2	3	2	3	4
0	0	0	0	0	30	0	30		2.83333	3	3	3	1	3	2	4	3	3	3	3	3	3.58333	4	5	4	4	4	4	3	3	3	3	3	3
0	0	1	0	0	20	0	30		4	5	4	4	5	4	4	4	4	4	4	3	3	4.25	4	4	4	4	5	4	4	5	4	5	4	4
0	1	0	0	1	60	0	30	0	3.91667	5	5	5	3	4	4	4	3	3	5	3	3	4	4	5	5	3	5	5	3	3	4	5	3	3
0	1	1	1	0	100	0	30		3.5	5	3	5	2	2	5	3	3	3	5	3	3	3.5	5	3	5	3	2	4	4	3	3	4	3	3
0	1	0	0	1	30	0	30	1	3.41667	4	4	5	4	5	3	3	4	2	3	2	2	3.08333	3	4	5	3	4	3	3	2	3	2	2	3
0	0	1	1	1	30	0	30	1	2.75	3	3	3	3	3	3	3	3	2	3	2	2	2.91667	3	3	3	2	3	3	3	3	3	3	3	3
0	0	0	0	0	30	0	30		5.41667	5	5	6	6	5	5	6	5	5	6	5	6	4.16667	3	3	5	3	3	4	5	4	5	5	5	5
0	1	1	0	0	20	0	30		4.08333	5	5	4	5	3	2	5	5	2	5	5	3	3	3	3	4	3	2	2	5	2	3	3	3	3
0	0	1	0	1	20	0	30	1	3.41667	4	3	5	2	3	4	3	3	4	4	3	3	3.25	3	3	4	2	2	4	4	3	4	4	3	3
0	0	1	0	0	30	0	30		5.16667	5	5	5	5	5	4	6	5	5	5	6	6	4.58333	5	3	5	3	3	5	5	4	5	5	6	6
0	1	1	0	1	10	0	30	0	3.33333	2	3	5	3	4	3	4	3	3	4	3	3	2.41667	1	1	5	1	1	3	5	1	2	5	2	2
0	0	1	1	1	10	0	20	0	3.91667	4	4	5	4	4	4	3	5	3	4	4	3	2.91667	3	3	2	2	3	3	3	3	4	3	3	3
0	1	1	1	1	20	30	20	0	3.33333	3	3	4	2	4	3	3	3	4	3	4	4	3.33333	3	3	3	3	3	3	4	2	4	4	4	4
0	1	0	1	1	20	20	20	0	3.75	5	4	4	3	3	4	4	4	3	4	3	4	3.66667	3	3	5	3	3	4	4	3	4	4	4	4
0	1	0	1	0	50	0	20		3.25	3	3	4	4	3	4	3	3	3	3	3	3	3.08333	3	3	4	3	3	4	2	3	3	3	3	3
0	0	1	1	1	100	0	20	1	3.33333	3	3	5	2	3	4	3	4	3	4	3	3	3.25	3	3	4	3	2	4	3	4	3	4	3	3
0	1	0	1	0	30	0	20		2.83333	2	2	3	2	4	4	2	4	3	2	3	3	2.91667	2	2	4	2	5	3	3	2	2	3	4	3
0	0	0	0	1	20	0	20	0	3.08333	2	2	5	2	2	5	4	2	5	2	3	3	2.83333	2	2	5	2	2	4	3	2	3	3	3	3
0	0	1	0	1	20	30	20	0	2.16667	2	3	5	2	2	2	2	2	2	2	1	1	3.66667	3	2	3	3	3	5	3	2	5	5	5	5
0	0	0	1	0	20	10	20		3.5	5	4	4	3	4	3	3	4	3	3	3	3	2	1	1	1	1	1	3	3	1	3	3	3	3
0	0	1	0	0	30	0	20		3.83333	5	5	5	4	4	3	3	4	3	4	3	3	3.91667	3	4	5	3	3	5	4	3	4	5	4	4
0	0	1	1	1	30	0	20	0	4.58333	5	5	6	5	5	4	4	4	3	6	4	4	3.5	4	3	4	1	3	4	4	3	4	6	2	4
0	0	1	0	1	20	0	20	0	3.91667	5	5	5	5	4	3	4	4	3	3	3	3	4.5	5	5	5	4	4	4	4	5	4	5	5	4
0	1	0	0	0	10	10	20		2.75	3	2	2	2	3	3	3	3	3	3	3	3	2.83333	3	2	3	2	2	5	3	2	4	2	3	3
0	0	1	1	1	100	0	20	1	3.08333	4	3	3	3	3	3	3	3	3	3	3	3	3	3	3	3	3	3	3	3	3	3	3	3	3
0	0	0	0	0	60	0	20		2.5	2	3	5	2	2	2	5	3	2	2	1	1	2.33333	3	3	2	1	3	2	2	3	2	3	2	2
0	1	0	0	1	100	0	20	0	2.25	2	2	2	3	3	2	2	3	2	2	2	2	3.83333	4	3	4	4	4	4	4	3	4	4	4	4
0	0	0	0	0	50	50	20		3.66667	3	4	3	4	4	4	4	4	4	4	3	3	3.41667	4	4	3	3	3	3	4	4	3	3	4	3
0	1	0	1	1	30	10	20	0	3.91667	5	5	5	4	4	4	3	4	3	4	3	3	3.66667	3	4	4	4	4	4	4	4	3	4	3	3
0	1	0	0	0	30	0	20		3.5	2	2	2	5	5	5	5	2	5	2	5	2	4.25	2	2	2	5	5	5	5	5	5	5	5	5
0	1	0	0	0	30	0	20		4.16667	5	5	5	5	5	5	3	4	3	4	3	3	2.58333	1	2	5	1	1	4	3	1	3	4	3	3
0	0	1	0	0	20	20	20		4	5	5	6	5	5	4	2	2	3	5	3	3	2.91667	2	2	4	2	5	4	2	3	3	3	3	2
0	1	0	0	0	20	0	20		2.25	2	2	3	2	2	2	2	3	1	3	2	3	1.66667	1	1	3	1	1	2	2	2	1	1	2	3
0	0	0	1	0	30	30	20		3.16667	2	3	3	3	3	4	3	4	3	4	3	3	2.83333	1	2	4	2	2	4	3	3	3	4	3	3
0	0	1	1	1	90	0	20	1	3.83333	5	5	5	3	3	4	4	4	3	4	3	3	4.58333	5	5	4	3	5	5	5	4	6	5	4	4
0	1	0	0	1	90	10	20	1	4.16667	5	5	4	5	5	3	3	5	4	5	3	3	3.66667	3	1	4	4	5	5	3	3	4	4	4	4
0	0	1	0	0	100	0	20		4.33333	5	5	5	5	5	4	4	4	4	4	4	3	3.25	4	5	3	3	4	3	3	3	3	3	3	2
0	0	0	0	0	50	0	20		5.16667	5	5	5	5	5	5	5	5	5	5	6	6	4.5	4	4	5	3	4	5	4	4	5	6	5	5
0	1	1	0	0	20	0	20		2.91667	3	3	3	2	3	3	3	3	3	3	3	3	3	2	3	3	2	3	4	3	3	4	3	3	3
0	0	0	1	0	20	0	20		3.66667	6	5	4	3	4	4	3	4	3	5	2	1	3.58333	3	3	4	2	2	5	4	3	4	5	4	4
0	0	0	1	0	30	0	20		4	5	4	5	3	4	4	4	4	4	4	4	3	4	4	4	4	4	4	4	4	4	4	4	4	4
0	0	0	0	1	50	20	20	0	3.16667	3	3	4	2	3	4	4	3	3	3	3	3	2.83333	3	2	4	2	2	3	3	2	3	3	3	4
0	0	1	1	0	20	0	20		4.41667	5	5	5	6	6	4	4	5	2	5	3	3	3.91667	6	5	2	4	6	3	3	4	3	4	4	3
0	0	1	1	0	30	0	20		3.66667	3	2	4	2	2	5	4	2	5	5	5	5	3.83333	1	2	5	2	3	6	5	2	5	5	5	5
0	1	1	0	1	30	0	20	0	3.58333	5	5	4	5	4	4	2	3	2	4	3	2	3.08333	3	2	5	3	2	4	2	2	3	4	4	3
0	0	1	1	1	50	10	20	0	3.33333	4	4	4	4	4	2	5	2	2	3	3	3	2.75	1	1	3	2	2	4	3	3	3	4	4	3
0	0	1	0	0	40	10	10		3.66667	5	2	5	4	2	4	3	3	3	5	5	3	3	2	2	6	1	2	4	5	2	3	4	2	3
0	0	1	1	1	40	10	10	1	4.66667	5	5	5	5	5	5	5	5	5	5	2	4	3.75	5	5	2	2	5	5	5	5	3	2	3	3
0	0	0	0	0	20	0	10		3.08333	2	2	4	2	2	5	3	4	3	4	3	3	2.75	3	2	3	2	3	3	3	4	3	3	2	2
0	0	1	1	0	20	20	10		2.08333	2	2	1	2	2	2	3	3	2	2	2	2	3.5	2	2	2	2	3	5	4	3	5	4	5	5
0	1	0	1	1	20	20	10	0	2.41667	3	3	3	2	2	2	3	3	1	3	2	2	2	1	1	2	1	1	4	2	2	3	3	2	2
0	0	1	0	1	10	0	10	0	3.58333	4	4	4	3	3	4	3	3	4	3	4	4	3	3	3	3	3	3	3	3	3	3	3	3	3
0	0	1	0	0	10	10	10		3.5	4	3	4	4	3	3	3	3	4	4	4	3	3.83333	4	3	5	3	4	4	4	4	4	4	4	3
0	1	1	0	1	10	0	10	0	3	4	5	2	4	4	1	1	3	3	3	3	3	2.58333	3	3	2	3	3	2	2	3	3	2	3	2
0	1	1	1	0	0	10	10		4.16667	5	5	5	4	4	3	4	4	4	4	4	4	4.33333	5	5	4	4	4	5	4	5	4	4	4	4
0	0	1	0	1	10	10	10	0	3.33333	3	3	3	4	4	3	4	4	3	3	3	3	3.66667	4	3	4	4	4	4	4	4	3	2	4	4
0	0	0	1	0	20	30	10		2.91667	4	5	4	3	4	2	2	2	2	3	2	2	3	2	3	3	2	4	5	2	2	4	3	3	3
0	0	1	1	1	10	0	10	0	4.08333	4	4	5	3	4	4	5	4	4	4	4	4	3.16667	1	1	4	2	2	5	5	1	5	4	4	4
0	0	0	0	1	20	0	10	1	3.08333	5	5	2	2	5	2	2	4	4	2	2	2	2.25	1	1	1	1	1	5	2	1	4	2	4	4
0	1	1	0	1	10	0	10	0	3.83333	5	5	5	4	4	5	3	5	3	3	2	2	3.41667	5	4	1	2	6	3	3	5	3	3	3	3
0	0	1	1	1	30	0	10	0	3.83333	5	5	3	4	5	2	4	4	3	4	4	3	2.75	3	3	4	2	2	3	3	3	2	3	2	3
0	0	0	0	1	20	0	10	0	3.25	4	4	3	2	2	3	4	3	3	4	4	3	3.58333	3	4	4	3	4	4	4	3	4	3	3	4
0	0	0	0	0	10	0	10		2.83333	3	3	3	2	2	3	3	3	3	3	3	3	2.58333	2	2	3	2	2	3	3	2	3	3	3	3
0	0	0	1	1	100	0	0	0	3.66667	5	3	4	4	4	3	4	4	4	3	3	3	3.5	3	3	4	3	3	4	4	3	4	3	4	4
0	1	0	1	1	10	0	0	0	3.16667	5	4	4	2	2	5	1	3	3	3	3	3	3.08333	3	3	3	3	3	5	2	3	3	3	3	3
0	0	0	1	0	0	0	0		3.16667	5	4	4	2	4	3	3	4	2	3	2	2	3.66667	3	4	4	3	4	3	4	4	3	4	4	4
0	0	0	1	1	10	0	0	0	3.5	3	3	5	4	3	4	4	3	3	4	3	3	2.75	2	2	3	2	2	4	3	3	3	3	3	3
0	0	1	1	0	0	10	0		4.5	5	5	5	4	4	5	4	5	4	5	4	4	3.91667	3	3	5	4	3	5	4	4	4	4	4	4
0	1	1	0	0	0	0	0		3.5	4	4	4	3	4	3	3	3	3	4	3	4	3.25	3	3	4	3	3	4	4	3	3	3	3	3
0	1	0	1	1	50	30	0	0	3.58333	3	3	4	4	5	5	3	4	2	4	4	2	2.83333	3	3	3	2	3	3	5	3	2	3	2	2
0	0	0	1	0	10	0	0		3.08333	3	3	5	2	3	3	3	3	3	3	3	3	3.16667	3	3	4	3	3	3	4	3	3	3	3	3
0	0	1	1	1	0	0	0	1	4	5	6	5	5	6	3	3	5	3	3	2	2	4.25	4	5	5	4	5	4	4	4	4	4	4	4
0	1	0	1	0	0	0	0		3.75	5	5	6	5	2	5	1	5	2	5	2	2	3.16667	3	5	5	3	3	5	2	5	1	1	4	1
0	0	0	1	0	30	40	0		3.41667	5	5	3	5	5	3	2	4	2	3	2	2	3.83333	2	5	4	3	3	5	4	3	5	5	3	4
0	0	1	1	1	20	0	0	0	3.16667	2	2	3	2	3	6	2	1	5	3	4	5	3.5	1	2	4	1	4	6	2	1	6	3	6	6
0	0	1	0	1	100	0	0	0	3.16667	5	4	3	3	3	3	3	3	2	3	3	3	3.25	2	2	4	2	2	4	4	3	4	4	4	4
0	0	0	1	0	0	0	0		3.83333	5	5	5	3	4	4	3	4	3	4	3	3	3.16667	3	3	3	3	3	4	3	4	3	3	3	3
0	0	1	1	1	50	50	0	1	3.25	5	4	3	3	5	3	2	5	2	3	2	2	3.33333	3	2	3	3	2	4	3	4	4	3	5	4
0	1	0	0	0	0	0	0		2.66667	3	3	4	2	3	3	3	2	2	3	2	2	2.58333	3	2	4	2	2	2	3	2	3	4	2	2

## Sheet: Terms
US1Japan0	Society (US = 0, Japan = 1)
Defectionbytheresponder_Reversecoded	Defection by the responder (reverse coded: 0 = defecting responder [returning 20%], 1 = reciprocating responder [returning 50%])
Trusterfirst1later0	Whether the participant played the role of the truster first (1) or later (0)
Punished	Punishment received (1 = punished, 0 = not punished)
HighChoice1Low0	Condition (High Partner Choice = 1, Low Partner Choice = 0)
Trust0-100	Trust: points the participant sent to the responder (0-100)
Punish0-50	Amount paid to punish the responder: points paid to punish the responder (0-50)
Cooperation0-100	Reciprocation by the participant: % the participant return to the truster (0-100)
PartnerSwitch	The decision to switch partners (1 = switch, 0 = stay)
RMothers_mean	RM others
RMothers1	RM others item #1
RMothers2	RM others item #2
RMothers3	RM others item #3
RMothers4	RM others item #4
RMothers5	RM others item #5
RMothers6	RM others item #6
RMothers7	RM others item #7
RMothers8	RM others item #8
RMothers9	RM others item #9
RMothers10	RM others item #10
RMothers11	RM others item #11
RMothers12	RM others item #12
RMself_mean	RM self
RMself1	RM self item #1
RMself2	RM self item #2
RMself3	RM self item #3
RMself4	RM self item #4
RMself5	RM self item #5
RMself6	RM self item #6
RMself7	RM self item #7
RMself8	RM self item #8
RMself9	RM self item #9
RMself10	RM self item #10
RMself11	RM self item #11
RMself12	RM self item #12
